# Supplementary material for: Sex-specific DNA methylation differences in Alzheimer’s disease pathology
Source: Acta Neuropathol Commun. 2021 Apr 26;9:77. doi: 10.1186/s40478-021-01177-8 (PMC8074512; doi:10.1186/s40478-021-01177-8)
Supplement: Supplementary file 2 — Additional file 2: Supplementary Tables. Table S1. Sample information of the brain samples datasets included in the meta-analysis. Table S2. Quality control (QC) information on DNA methylation samples and probes for each cohort contributing to this meta-analysis. Table S3. In females, a total of 381 differentially methylated CpGs were significantly associated with the AD Braak stage at 5% FDR in the meta-analysis of four brain samples cohorts (Gasparoni, London, Mt. Sinai, ROSMAP). Table S4. In males, a total of 76 differentially methylated CpGs were significantly associated with the AD Braak stage at 5% FDR in the meta-analysis of four brain samples cohorts (Gasparoni, London, Mt. Sinai, ROSMAP). Table S5. In females, at 5% FDR, a total of 72 co-methylated DMRs were significantly associated with AD Braak stage in the meta-analysis of the four brain samples cohorts. Table S6. In males, at 5% FDR, a total of 27 co-methylated DMRs were significantly associated with AD Braak stage in the meta-analysis of four brain samples cohorts. Table S7. Enrichment of sex-specific DNA methylation changes in different genomic features. Table S8. Enrichment of sex-specific DNA methylation changes in different chromatin states. Table S9. Enrichment of sex-specific DNA methylation changes in binding sites of transcription factors and chromatin proteins assayed by ENCODE and CODEX projects. Table S10. Results of Gene Set Enrichement analysis of sex-specific CpGs and DMRs in female and males. Table S11. Significant association between sex-specific differences and expression levels of nearby genes. Table S12. The sex-specific CpGs and DMRs located within 500 kb of sex-specific SNPs associated with AD biomarkers or AD neuropathology. Table S13. mQTLs assoicated with FDR-significant CpGs in females. Table S14. mQTLs assoicated with FDR-significant CpGs in males. Table S15. mQTLs associated with significant CpGs identified by sex-by-Braak stage interaction analysis. Table S16. Sex-specific D [file 40478_2021_1177_MOESM2_ESM.xlsx]

## Sheet: S1
	Supplementary Table S1 Sample information of the datasets included in the meta-analysis.
	(1A) Sample information stratified by female and male samples
		female samples							male samples
	dataset	sample size	cases	age at death	neuron proportion	braak stage			sample size	cases	age at death	neuron proportion	braak stage			accession
		(N)	(N)	mean (SD)	mean (SD)	0-2	3-4	5-6	(N)	(N)	mean (SD)	mean (SD)	0-2	3-4	5-6
	ROSMAP	461	389	87.0 (4.3)	0.45 (0.05)	72	273	116	265	192	85.0 (5.3)	0.44 (0.05)	73	147	45	Synapse: syn3157275
	Mt. Sinai	88	61	87.2 (7.7)	0.30 (0.06)	27	31	30	53	24	83.5 (7.4)	0.28 (0.05)	29	12	12	GEO: GSE80970
	London	64	49	86.3 (8.7)	0.32 (0.09)	15	11	38	43	31	81.9 (9.0)	0.34 (0.08)	12	7	24	GEO: GSE59685
	Gasparoni et al.	29	23	79.3 (10.7)	0.34 (0.11)	6	7	16	27	13	67.5 (16.0)	0.32 (0.08)	14	1	12	GEO: GSE66351
	Total	642	522	86.6 (6.0)	0.41 (0.09)	120	322	200	388	260	83.2 (8.5)	0.40 (0.08)	128	167	93
	(1B) Sample information stratified by low and high Braak stages.
		low Braak stage (scores 0-2)				high Braak stage (scores 3-6)
	dataset	sample size	males	age at death	neuron proportion	sample size	males	age at death	neuron proportion
		(N)	(N)	mean (SD)	mean (SD)	(N)	(N)	mean (SD)	mean (SD)
	ROSMAP	145	73	82.8 (6.2)	0.44 (0.05)	581	192	87.1 (4.0)	0.45 (0.05)
	Mt. Sinai	56	29	82.0 (7.5)	0.29 (0.05)	85	24	88.3 (6.9)	0.29 (0.06)
	London	27	12	79.4 (10.7)	0.34 (0.09)	80	31	86.3 (7.7)	0.33 (0.08)
	Gasparoni et al.	20	14	62.1 (17.2)	0.34 (0.09)	36	13	80.0 (7.6)	0.33 (0.10)
	Total	248	128	80.6 (10.1)	0.39 (0.09)	782	260	86.8 (5.3)	0.41 (0.09)

## Sheet: S2
	Supplementary Table S2 Quality control (QC) information on DNA methylation samples and probes for each cohort contributing to this meta-analysis. Under Probes QC, shown are the number of probes remaining after each QC procedure. Under Samples QC, shown are the number of samples remaining after each QC procedure.
		female samples				male samples
	Number of probes or Samples at each QC step	ROSMAP	Mt. Sinai	London	Gasparoni	ROSMAP	Mt. Sinai	London	Gasparoni
	Probes QC
	- select probes with detection P < 0.01 for all samples	471235	NA	NA	489813	471235	NA	NA	489813
	- probes that start with “cg”	468732	493262	493478	486802	468732	493262	493478	486802
	- no SNPs with MAF greater than 0.01 in the last 5 bp of the probe	442054	461432	461644	457409	442054	461432	461644	457409
	- remove probes with NAs	442054	445249	461644	457409	442054	445249	461644	457409
	- remove smoking probes	439533	442738	459085	454860	439533	442738	459085	454860
	Samples QC
	- methylation samples with matched phenotype information	466	88	65	32	268	54	45	28
	- samples with bisulfite conversion rate > 0.88	466	NA	NA	30	268	NA	NA	27
	- samples within 3 standard deviations from mean of PC1 and PC2	461	88	64	29	265	53	43	27
	"NA" = missing information due to using beta values instead of idat files

## Sheet: S3
	Supplementary Table S3 In females, a total of 381 differentially methylated CpGs were significantly associated with the AD Braak stage at 5% FDR in the meta-analysis of four brain samples cohorts (Gasparoni, London, Mt. Sinai, ROSMAP). For each CpG, annotations include the location of the CpG based on hg19/GRCh37 genomic annotation (chr, position), nearby genes based on GREAT (GREAT_annotation), …
		Annotations								Female samples meta-analysis results for CpGs								Female samples analysis results for individual cohort												Comparison with literature
	cpg	chr	position	GREAT_annotation	UCSC_RefGene_Group	UCSC_RefGene_Accession	UCSC_RefGene_Name	Relation_to_Island	state	estimate	se	pVal.fixed	pVal.random	pValQ	estimate_direction	pVal.final	fdr	GASPARONI_Estimate.bacon	GASPARONI_StdErr.bacon	GASPARONI_pValue.bacon	LONDON_Estimate.bacon	LONDON_StdErr.bacon	LONDON_pValue.bacon	MTSINAI_Estimate.bacon	MTSINAI_StdErr.bacon	MTSINAI_pValue.bacon	ROSMAP_Estimate.bacon	ROSMAP_StdErr.bacon	ROSMAP_pValue.bacon	sex_combined_sig	Xia2019_sig	Xu2015_sig
	cg09502865	chr16	88600155	ZC3H18(-36633); ZFPM1(+80431)	Body	NM_153813	ZFPM1	Island	Active TSS	0.178679	0.0282414	2.50245e-10	2.50245e-10	0.84776	++++	2.50245e-10	0.000114844	0.161018	0.112191	0.151229	0.195153	0.0621418	0.00168689	0.214732	0.0572351	0.000175597	0.155947	0.0404846	0.000117151	1	0	0
	cg22962123	chr7	27153605	HOXA2(-11176); HOXA3(+5608)	5'UTR;1stExon;5'UTR;5'UTR	NM_153631;NM_153632;NM_030661;NM_153632	HOXA3;HOXA3;HOXA3;HOXA3	Island	Repressed PolyComb	0.164442	0.0268011	8.4805e-10	8.4805e-10	0.524734	++++	8.4805e-10	0.000165848	0.153076	0.101186	0.130324	0.222849	0.0524074	2.1164e-05	0.181057	0.0613246	0.00315269	0.127462	0.0387926	0.00101718	1	0	0
	cg01301319	chr7	27153580	HOXA2(-11151); HOXA3(+5633)	5'UTR;1stExon;5'UTR;5'UTR	NM_153631;NM_153632;NM_030661;NM_153632	HOXA3;HOXA3;HOXA3;HOXA3	Island	Repressed PolyComb	0.158472	0.025994	1.08415e-09	1.08415e-09	0.551819	++++	1.08415e-09	0.000165848	0.0713598	0.108203	0.509577	0.213738	0.059144	0.000301674	0.181452	0.052024	0.00048692	0.135679	0.0367806	0.000225249	1	0	0
	cg21806242	chr11	72532891	ATG16L2(+7539); FCHSD2(+320414)	Body	NM_033388	ATG16L2	Island	Flanking Active TSS	0.176937	0.0299619	3.51793e-09	3.51793e-09	0.525728	++++	3.51793e-09	0.000403618	0.107434	0.10364	0.299918	0.217597	0.0666512	0.00109577	0.244838	0.0698778	0.000458676	0.148867	0.0411366	0.000295927	1	0	0
	cg05235171	chr11	117958104	TMPRSS4(+10301); SCN4B(+65430)	Body;Body	NM_001083947;NM_019894	TMPRSS4;TMPRSS4	NA	Quiescent/Low	-0.168226	0.0291206	7.61017e-09	7.61017e-09	0.972138	----	7.61017e-09	0.000698501	-0.114818	0.127549	0.368022	-0.183201	0.0694232	0.00831749	-0.162215	0.068162	0.0173201	-0.170341	0.0379311	7.09586e-06	1	0	0
	cg07061298	chr7	27153847	HOXA2(-11418); HOXA3(+5366)	5'UTR;TSS1500;5'UTR	NM_153631;NM_153632;NM_030661	HOXA3;HOXA3;HOXA3	N_Shore	Repressed PolyComb	0.151385	0.0264519	1.04642e-08	9.62941e-06	0.206514	++++	1.04642e-08	0.000800382	0.0546506	0.1123	0.626508	0.229225	0.0507919	6.39118e-06	0.173742	0.0569602	0.00228663	0.106445	0.039102	0.00648423	1	0	0
	cg00921266	chr7	27153663	HOXA2(-11234); HOXA3(+5550)	5'UTR;5'UTR;TSS200	NM_153631;NM_030661;NM_153632	HOXA3;HOXA3;HOXA3	N_Shore	Repressed PolyComb	0.156271	0.0274371	1.22948e-08	1.22948e-08	0.406332	-+++	1.22948e-08	0.000806056	-0.0161868	0.132953	0.903099	0.191521	0.0512072	0.000183933	0.191275	0.0566527	0.000734749	0.131061	0.0415631	0.00161438	1	0	0
	cg18751141	chr7	27138173	HOXA1(-2581)	NA	NA	NA	S_Shore	Repressed PolyComb	0.161052	0.0286741	1.94728e-08	1.94728e-08	0.503211	++++	1.94728e-08	0.00111707	0.00479451	0.133349	0.971318	0.116221	0.0625665	0.0632319	0.188146	0.0586662	0.00134103	0.181195	0.0403569	7.12875e-06	1	0	0
	cg01353646	chr12	58132733	AGAP2(-705)	TSS1500;Body	NM_001122772;NM_014770	AGAP2;AGAP2	Island	Bivalent/Poised TSS	0.162915	0.0294368	3.12312e-08	9.31541e-08	0.368407	++++	3.12312e-08	0.00159254	0.0230041	0.122673	0.85125	0.210286	0.0613757	0.000612067	0.217793	0.0632437	0.000573773	0.133202	0.0418083	0.00144243	1	0	0
	cg09490371	chr2	233253024	ALPPL2(-18528); ALPP(+9781)	TSS1500	NR_028501	ECEL1P2	Island	Repressed PolyComb	0.152131	0.0279649	5.32615e-08	1.72607e-07	0.363013	++++	5.32615e-08	0.00198628	0.0762905	0.119389	0.522817	0.212012	0.0591015	0.000334171	0.201141	0.0588116	0.000625988	0.111078	0.0397416	0.00518979	1	0	0
	cg15610437	chr19	827821	AZU1(-4)	TSS200	NM_001700	AZU1	NA	Weak Repressed PolyComb	-0.155381	0.0285839	5.45054e-08	5.45054e-08	0.91203	----	5.45054e-08	0.00198628	-0.116623	0.103924	0.261781	-0.189006	0.0615442	0.00213303	-0.162023	0.0616997	0.00863968	-0.143748	0.0406678	0.000408258	1	0	0
	cg17775899	chr7	27179426	HOXA4(-9009); HOXA5(+3860)	NA	NA	NA	Island	Repressed PolyComb	0.149752	0.0275607	5.52472e-08	5.52472e-08	0.6238	++++	5.52472e-08	0.00198628	0.105445	0.112392	0.348147	0.201937	0.0607932	0.000894676	0.181415	0.0587917	0.00203053	0.120564	0.0384207	0.001701	1	0	0
	cg13572782	chr18	74799495	MBP(+45229); ZNF236(+263380)	Body;Body	NM_001025100;NM_001025101	MBP;MBP	Island	Active TSS	0.157354	0.0289982	5.75191e-08	0.00022497	0.121191	++++	5.75191e-08	0.00198628	0.0857556	0.123882	0.488789	0.278106	0.0587789	2.22976e-06	0.141772	0.0626194	0.0235724	0.111958	0.0415377	0.00703193	1	0	0
	cg12307200	chr3	188664632	TPRG1(-225130); LPP(+733912)	NA	NA	NA	N_Shore	Flanking Active TSS	-0.147291	0.0271903	6.05935e-08	0.00493685	0.0768647	+---	6.05935e-08	0.00198628	0.0269803	0.0851997	0.751493	-0.166662	0.0607779	0.00610394	-0.088713	0.0621971	0.153776	-0.196743	0.0381903	2.58212e-07	1	1	0
	cg14103343	chr19	49220223	MAMSTR(+2754); FUT2(+20992)	TSS200;Body	NM_182574;NM_001130915	MAMSTR;MAMSTR	N_Shelf	Flanking Active TSS	0.159099	0.0296343	7.92891e-08	7.92891e-08	0.819984	++++	7.92891e-08	0.00242586	0.0942187	0.135064	0.485437	0.126623	0.061483	0.0394478	0.201158	0.0663897	0.00244592	0.163496	0.0410836	6.90325e-05	1	0	0
	cg09144964	chr7	27150262	HOXA2(-7833); HOXA3(+8951)	5'UTR;5'UTR;5'UTR	NM_153631;NM_030661;NM_153632	HOXA3;HOXA3;HOXA3	Island	Repressed PolyComb	0.147786	0.0275934	8.51642e-08	8.51642e-08	0.80387	++++	8.51642e-08	0.00244275	0.0995678	0.103369	0.335436	0.196386	0.0597749	0.00101831	0.145838	0.0608023	0.0164593	0.134995	0.0386502	0.0004781	1	0	0
	cg23035449	chr15	90578555	ZNF710(+33932); IDH2(+67180)	5'UTR	NM_198526	ZNF710	NA	Enhancers	-0.151516	0.0284175	9.72429e-08	9.72429e-08	0.899747	----	9.72429e-08	0.00262514	-0.0821344	0.129141	0.524772	-0.170863	0.0538062	0.00149568	-0.126786	0.0643875	0.0489407	-0.157335	0.0411093	0.000129587	1	0	0
	cg19771173	chr1	204296545	GOLT1A(-113326); PPP1R15B(+84373)	5'UTR	NM_014935	PLEKHA6	NA	Enhancers	-0.136347	0.0258258	1.29531e-07	0.00138441	0.190795	----	1.29531e-07	0.00298249	-0.0113707	0.096092	0.905805	-0.0510666	0.0619344	0.40964	-0.180807	0.0758366	0.017118	-0.165661	0.0323348	3.0023e-07	1	0	0
	cg06977285	chr7	18127468	HDAC9(-408457); PRPS1L1(-59983)	NA	NA	NA	S_Shore	Active TSS	0.147367	0.0279699	1.37326e-07	0.000441222	0.0957405	++++	1.37326e-07	0.00298249	0.135849	0.0990253	0.170106	0.117295	0.066144	0.0761736	0.27356	0.0577963	2.21036e-06	0.101513	0.0392732	0.0097436	1	0	0
	cg21574822	chr4	2431998	ENSG00000249428(-19701); ZFYVE28(-11609)	NA	NA	NA	Island	Quiescent/Low	-0.16601	0.0315195	1.38748e-07	1.38748e-07	0.377814	--.-	1.38748e-07	0.00298249	-0.0791456	0.106553	0.457612	-0.230393	0.0605602	0.00014217	NA	NA	NA	-0.150675	0.0393499	0.000128612	0	0	0
	cg17881200	chr7	27138850	HOXA1(-3258)	NA	NA	NA	S_Shelf	Repressed PolyComb	0.152237	0.0289178	1.40586e-07	1.40586e-07	0.632253	++++	1.40586e-07	0.00298249	0.102079	0.0999479	0.3071	0.219172	0.0618754	0.000396878	0.118518	0.0657496	0.0714554	0.144508	0.0407159	0.00038644	1	0	0
	cg01287088	chr5	176827392	PFN3(+244)	1stExon	NM_001029886	PFN3	Island	Bivalent Enhancer	0.151774	0.0288468	1.42975e-07	1.42975e-07	0.943993	++++	1.42975e-07	0.00298249	0.0923791	0.106429	0.385399	0.165721	0.0577496	0.0041093	0.159415	0.0709366	0.0246214	0.151031	0.0403284	0.000180369	1	0	0
	cg22632947	chr17	64787784	CACNG5(-43450); PRKCA(+488841)	Body	NM_002737	PRKCA	NA	Flanking Active TSS	-0.139081	0.0264817	1.50468e-07	2.34905e-05	0.266388	----	1.50468e-07	0.00300234	-0.31789	0.121429	0.008847	-0.0581144	0.0637077	0.361662	-0.163053	0.0580386	0.00496356	-0.139948	0.0350308	6.46985e-05	0	0	0
	cg15467503	chr4	1727234	TMEM129(-4177); TACC3(+3969)	Body	NM_006342	TACC3	S_Shelf	Weak transcription	-0.146481	0.0280707	1.80594e-07	1.80594e-07	0.994842	----	1.80594e-07	0.0034533	-0.14395	0.107476	0.180449	-0.148224	0.057019	0.00933465	-0.161559	0.0668621	0.0156791	-0.140815	0.0391854	0.000326203	1	0	0
	cg21660452	chr11	64397807	SLC22A12(+39526); NRXN2(+92852)	Body;Body;Body	NM_138734;NM_138732;NM_015080	NRXN2;NRXN2;NRXN2	Island	Genic enhancers	0.115177	0.0221183	1.91598e-07	2.01197e-06	0.319845	++++	1.91598e-07	0.00351718	0.0467882	0.0638841	0.46393	0.137516	0.0400635	0.000598137	0.180725	0.0529248	0.00063839	0.0900707	0.0349426	0.00994662	1	0	0
	cg25389328	chr17	38222062	THRA(+3000); NR1D1(+34915)	5'UTR;5'UTR	NM_003250;NM_199334	THRA;THRA	S_Shelf	Active TSS	0.150062	0.0289291	2.13443e-07	2.13443e-07	0.613233	++++	2.13443e-07	0.00376749	0.217088	0.124593	0.081441	0.103473	0.0599654	0.0844284	0.111117	0.0639141	0.0821158	0.179971	0.0405695	9.15905e-06	1	0	0
	cg20864214	chr11	73054121	RELT(-33187); ARHGEF17(+34788)	Body	NM_014786	ARHGEF17	Island	Active TSS	0.147487	0.0285265	2.339e-07	2.339e-07	0.670013	++++	2.339e-07	0.00397567	0.105169	0.109162	0.335336	0.209886	0.0587427	0.00035294	0.139205	0.0625021	0.0259336	0.126771	0.0408534	0.00191525	1	0	0
	cg11839415	chr1	43814764	CDC20(-9919); MPL(+11287)	Body	NM_005373	MPL	Island	Active TSS	0.155636	0.0301461	2.43383e-07	2.43383e-07	0.913533	++++	2.43383e-07	0.00398909	0.0847291	0.147929	0.566801	0.159034	0.0625424	0.0109961	0.188978	0.0670396	0.00481893	0.146881	0.0416481	0.000420735	1	0	0
	cg26033526	chr6	32819858	PSMB9(-2079); TAP1(+1896)	Body	NM_000593	TAP1	N_Shore	Genic enhancers	0.147908	0.0287337	2.63923e-07	2.63923e-07	0.487158	-+++	2.63923e-07	0.00417659	-0.0872456	0.162376	0.591057	0.16725	0.0549453	0.00233505	0.174583	0.0625212	0.00523213	0.140551	0.041302	0.000666467	1	0	0
	cg01478234	chr12	107975299	PWP1(-104209); BTBD11(+263110)	Body;Body	NM_001017523;NM_001018072	BTBD11;BTBD11	Island	Weak Repressed PolyComb	0.141002	0.0275319	3.03277e-07	0.000298877	0.151138	++++	3.03277e-07	0.00463939	0.0241037	0.105175	0.818731	0.250723	0.0590788	2.19693e-05	0.138255	0.0593656	0.0198656	0.110499	0.0389664	0.00457172	1	0	0
	cg11629889	chr17	40839022	CNTNAP1(+4392); EZH1(+58025)	Body	NM_003632	CNTNAP1	Island	Weak transcription	0.12677	0.024785	3.14079e-07	0.00212339	0.0659247	-+++	3.14079e-07	0.00464964	-0.0179491	0.0869678	0.836488	0.185018	0.0496709	0.000195406	0.202873	0.0551215	0.0002328	0.0879878	0.0362447	0.0151988	1	0	0
	cg04917446	chr17	46699073	HOXB8(-6773); HOXB9(+4765)	3'UTR	NM_024017	HOXB9	Island	Repressed PolyComb	0.141035	0.0277275	3.64812e-07	3.64812e-07	0.936048	++++	3.64812e-07	0.00503651	0.0865639	0.136828	0.526965	0.163765	0.0506984	0.00123709	0.141651	0.0636723	0.0261018	0.131083	0.0404367	0.00118821	1	0	0
	cg19645616	chr19	10444917	RAVER1(-602)	TSS1500;Body	NM_133452;NM_002162	RAVER1;ICAM3	Island	Flanking Active TSS	0.138823	0.0273008	3.67714e-07	0.00365539	0.0735564	-+++	3.67714e-07	0.00503651	-0.011255	0.132704	0.932411	0.244666	0.0503203	1.16107e-06	0.0997559	0.0612903	0.10361	0.102147	0.0400395	0.0107369	1	0	0
	cg01874730	chr16	57406425	CX3CL1(+56)	1stExon;5'UTR	NM_002996;NM_002996	CX3CL1;CX3CL1	NA	Active TSS	0.145387	0.0286082	3.73447e-07	1.08203e-06	0.365144	-+++	3.73447e-07	0.00503651	-0.00500914	0.138491	0.971147	0.216233	0.0582911	0.000207641	0.158528	0.0594886	0.00770238	0.117181	0.0410707	0.00432881	1	0	0
	cg09596958	chr12	58132105	AGAP2(-77)	TSS200;Body	NM_001122772;NM_014770	AGAP2;AGAP2	N_Shore	Bivalent/Poised TSS	0.148461	0.0292437	3.84109e-07	8.16276e-06	0.308173	-+++	3.84109e-07	0.00503651	-0.0221812	0.110618	0.841074	0.172982	0.0586738	0.00319623	0.209727	0.0638114	0.00101377	0.13355	0.0425807	0.00171037	1	0	0
	cg23859635	chr2	42795262	MTA3(-394)	TSS1500	NM_020744	MTA3	N_Shore	Flanking Active TSS	0.143691	0.028507	4.64169e-07	0.000876235	0.0956144	++++	4.64169e-07	0.00582806	0.0389796	0.134467	0.771907	0.237114	0.0586494	5.2794e-05	0.198116	0.0585066	0.000708638	0.0807787	0.0410864	0.0492909	1	0	0
	cg08706567	chr1	43814983	CDC20(-9700); MPL(+11506)	Body	NM_005373	MPL	Island	Active TSS	0.146145	0.0290073	4.69875e-07	4.12962e-06	0.333727	++++	4.69875e-07	0.00582806	0.0201575	0.138578	0.884348	0.144661	0.0624509	0.0205363	0.233444	0.0603231	0.000108886	0.117973	0.0406499	0.00370595	1	0	0
	cg04989278	chr1	66839134	SGIP1(-160830); PDE4B(+580938)	3'UTR;3'UTR;3'UTR;3'UTR	NM_001037340;NM_002600;NM_001037339;NM_001037341	PDE4B;PDE4B;PDE4B;PDE4B	NA	Genic enhancers	-0.134883	0.0268928	5.28773e-07	5.28773e-07	0.569662	----	5.28773e-07	0.00638599	-0.0249634	0.143511	0.861906	-0.196172	0.0633883	0.00196965	-0.0877978	0.0671674	0.191162	-0.135485	0.0340283	6.84702e-05	1	0	0
	cg24670552	chr13	110436780	IRS2(+2134)	1stExon	NM_003749	IRS2	Island	Transcr. at gene 5' and 3'	0.149344	0.0298166	5.47818e-07	5.47818e-07	0.703563	++++	5.47818e-07	0.00644636	0.0272154	0.109843	0.804316	0.146673	0.0693725	0.0344911	0.172032	0.0637849	0.00699534	0.158013	0.0412266	0.000126694	1	0	0
	cg04587220	chr19	1071208	HMHA1(+5287); POLR2E(+24389)	Body	NM_012292	HMHA1	Island	Repressed PolyComb	0.147482	0.0294777	5.64013e-07	5.64013e-07	0.65261	++++	5.64013e-07	0.00647101	0.0256258	0.109678	0.81526	0.158194	0.0626829	0.011612	0.188331	0.0678265	0.00549201	0.145004	0.0409677	0.000400928	1	0	0
	cg00931644	chr13	77461368	KCTD12(-844)	TSS1500	NM_138444	KCTD12	S_Shore	Active TSS	0.146781	0.0294678	6.32362e-07	6.32362e-07	0.998121	++++	6.32362e-07	0.00707822	0.160947	0.106534	0.130852	0.140481	0.0671845	0.0365298	0.141028	0.06711	0.0356012	0.149079	0.0401637	0.000205796	1	0	0
	cg08101036	chr7	27153655	HOXA2(-11226); HOXA3(+5558)	5'UTR;5'UTR;TSS200	NM_153631;NM_030661;NM_153632	HOXA3;HOXA3;HOXA3	N_Shore	Repressed PolyComb	0.138878	0.0279323	6.62771e-07	6.62771e-07	0.539497	++++	6.62771e-07	0.0071734	0.0228102	0.140215	0.87077	0.182202	0.0545073	0.000829656	0.173138	0.0604911	0.00420704	0.109826	0.0401295	0.0062044	1	0	0
	cg10850215	chr6	33048469	HLA-DPA1(+17)	Body	NM_002121	HLA-DPB1	Island	Active TSS	0.136774	0.0275362	6.79704e-07	9.85004e-05	0.201207	++++	6.79704e-07	0.0071734	0.0946356	0.100219	0.345022	0.227914	0.0536736	2.17344e-05	0.149947	0.0630628	0.0174191	0.0872294	0.0401381	0.029763	1	0	0
	cg05157625	chr14	93153553	LGMN(+61470); RIN3(+173436)	Body	NM_024832	RIN3	Island	Active TSS	0.145014	0.0292084	6.87757e-07	6.87757e-07	0.465803	-+++	6.87757e-07	0.0071734	-0.0172859	0.11253	0.877916	0.17697	0.0598052	0.00308536	0.172504	0.0654842	0.0084315	0.140657	0.0415088	0.000702463	1	0	0
	cg22507723	chr12	58131768	AGAP2(+260)	1stExon;Body	NM_001122772;NM_014770	AGAP2;AGAP2	Island	Bivalent/Poised TSS	0.146413	0.0295554	7.27559e-07	7.27559e-07	0.761382	++++	7.27559e-07	0.00731771	0.0760486	0.120487	0.527924	0.164865	0.0604756	0.00640796	0.189884	0.0621366	0.00224382	0.125332	0.0428952	0.00347989	1	0	0
	cg15645660	chr1	55247356	C1orf177(-24418); PARS2(-17170)	Body	NM_001114108	TTC22	Island	Repressed PolyComb	0.142046	0.0286984	7.43578e-07	5.34232e-05	0.262378	-+++	7.43578e-07	0.00731771	-0.0518922	0.128907	0.687274	0.187337	0.0595159	0.00164573	0.19839	0.0635667	0.00180253	0.117921	0.0400253	0.00321741	1	0	0
	cg08363067	chr16	16170085	ABCC1(+126652); ABCC6(+147235)	Body;Body;Body;Body;Body	NM_019862;NM_019898;NM_019899;NM_004996;NM_019900	ABCC1;ABCC1;ABCC1;ABCC1;ABCC1	NA	Weak transcription	-0.119824	0.0242392	7.67765e-07	7.67765e-07	0.635465	----	7.67765e-07	0.00731771	-0.195679	0.0901438	0.0299503	-0.0741182	0.0507679	0.144306	-0.143116	0.0537413	0.00774331	-0.120218	0.0344068	0.000475793	1	0	0
	cg06561886	chr19	10736299	SLC44A2(+366)	5'UTR;1stExon;Body	NM_020428;NM_020428;NM_001145056	SLC44A2;SLC44A2;SLC44A2	Island	Active TSS	0.142185	0.0287889	7.85782e-07	7.85782e-07	0.977088	++++	7.85782e-07	0.00731771	0.151207	0.112918	0.180544	0.145613	0.0548314	0.00791573	0.166702	0.0712638	0.0193239	0.131033	0.0408722	0.0013463	1	0	0
	cg22956254	chr12	7848647	GDF3(-276)	TSS1500	NM_020634	GDF3	NA	Quiescent/Low	-0.122385	0.0247946	7.97696e-07	0.00113524	0.125311	----	7.97696e-07	0.00731771	-0.226978	0.104841	0.0303895	-0.0974728	0.044859	0.02979	-0.0333563	0.0535523	0.533368	-0.171526	0.0380692	6.61786e-06	1	0	0
	cg17907520	chr15	31680189	KLF13(+61132); OTUD7A(+267352)	NA	NA	NA	N_Shelf	Enhancers	0.140768	0.0285378	8.1112e-07	3.97289e-06	0.334105	++++	8.1112e-07	0.00731771	0.193015	0.101789	0.0579305	0.213466	0.0566812	0.000165832	0.147835	0.0648819	0.0226953	0.0903878	0.0414312	0.0291364	1	0	0
	cg23120601	chr15	40583227	PLCB2(+16895); PAK6(+51607)	Body	NM_004573	PLCB2	Island	Active TSS	0.148752	0.0301617	8.14608e-07	8.14608e-07	0.99884	++++	8.14608e-07	0.00731771	0.139467	0.128527	0.277871	0.145801	0.0607246	0.0163493	0.157797	0.0666548	0.0179145	0.147511	0.0429367	0.000591368	1	0	0
	cg02106682	chr7	27184461	HOXA5(-1175)	TSS1500	NM_019102	HOXA5	Island	Repressed PolyComb	0.145354	0.0295215	8.49431e-07	0.000715552	0.152652	-+++	8.49431e-07	0.00731771	-0.0755878	0.135605	0.577247	0.217155	0.0631627	0.000585976	0.199365	0.0639474	0.00182307	0.113254	0.0408984	0.00562018	1	0	0
	cg12926693	chr6	36665611	RAB44(-17644); CDKN1A(+19125)	NA	NA	NA	NA	Quiescent/Low	-0.149126	0.0303014	8.59152e-07	1.99589e-06	0.369643	----	8.59152e-07	0.00731771	-0.0419732	0.138434	0.761737	-0.240736	0.0638701	0.000163798	-0.147855	0.0658643	0.0247785	-0.1196	0.0422093	0.00460402	1	0	0
	cg22568423	chr19	8590567	ZNF414(-11524); MYO1F(+51893)	Body	NM_012335	MYO1F	N_Shore	Active TSS	0.154589	0.0314142	8.61046e-07	8.61046e-07	0.954337	.+++	8.61046e-07	0.00731771	NA	NA	NA	0.155242	0.0666475	0.0198429	0.172761	0.0698489	0.0133854	0.147951	0.0414077	0.000352869	1	0	0
	cg12234455	chr19	49220235	MAMSTR(+2742); FUT2(+21004)	TSS200;Body	NM_182574;NM_001130915	MAMSTR;MAMSTR	N_Shelf	Flanking Active TSS	0.142623	0.0290039	8.77144e-07	8.77144e-07	0.610687	++++	8.77144e-07	0.00731899	0.062208	0.124108	0.6162	0.120193	0.0584546	0.0397655	0.212848	0.064009	0.000883293	0.133502	0.0412715	0.00121757	1	0	0
	cg13138089	chr2	233251770	ALPPL2(-19782); ALPP(+8527)	TSS200	NR_028501	ECEL1P2	Island	Bivalent Enhancer	0.13817	0.0281374	9.08264e-07	9.08264e-07	0.82981	++++	9.08264e-07	0.00744332	0.077196	0.0922539	0.402718	0.16276	0.0568577	0.00420191	0.16531	0.0645478	0.0104357	0.126503	0.0409534	0.00200863	0	0	0
	cg17970299	chr12	54772804	GPR84(-14534); ZNF385A(+12277)	Body;Body;Body	NM_001130968;NM_001130967;NM_015481	ZNF385A;ZNF385A;ZNF385A	Island	Active TSS	0.140329	0.0286231	9.45561e-07	9.45561e-07	0.65894	-+++	9.45561e-07	0.00753002	-0.00970811	0.12918	0.940094	0.141491	0.0536861	0.00840071	0.172914	0.0650154	0.00782376	0.141851	0.041626	0.000654972	1	0	0
	cg15673896	chr1	112046026	ADORA3(+83)	Body;5'UTR;5'UTR;1stExon;1stExon	NM_001081976;NM_000677;NM_020683;NM_020683;NM_000677	ADORA3;ADORA3;ADORA3;ADORA3;ADORA3	NA	Weak transcription	-0.142125	0.0289968	9.51659e-07	9.51659e-07	0.643101	----	9.51659e-07	0.00753002	-0.0797281	0.14207	0.57467	-0.190023	0.0600647	0.00155811	-0.0846913	0.0635414	0.182581	-0.148694	0.0403265	0.000226688	1	0	0
	cg01526089	chr17	3819390	P2RX1(+403)	1stExon	NM_002558	P2RX1	NA	Weak transcription	-0.137017	0.0279899	9.81832e-07	0.00298731	0.0699909	----	9.81832e-07	0.00763709	-0.0441818	0.110457	0.689164	-0.115902	0.0605696	0.0556804	-0.258597	0.0546217	2.19774e-06	-0.0903413	0.0412844	0.02865	1	0	0
	cg18535415	chr1	200983238	KIF21B(+9589); C1orf106(+119290)	Body	NM_017596	KIF21B	NA	Flanking Active TSS	0.139212	0.0284942	1.03098e-06	1.03098e-06	0.684605	++++	1.03098e-06	0.00788572	0.0475289	0.120623	0.69356	0.141848	0.0587881	0.0158276	0.189983	0.0583158	0.00112265	0.123008	0.0415401	0.00306458	1	0	0
	cg07577824	chr20	17943403	MGME1(-6152); BANF2(+269087)	Body;Body;Body	NM_014426;NR_003045;NM_152227	SNX5;SNORD17;SNX5	NA	Weak transcription	-0.117762	0.0241375	1.06724e-06	1.06724e-06	0.535924	----	1.06724e-06	0.00802927	-0.21721	0.0937629	0.0205262	-0.151743	0.0587374	0.00978265	-0.130469	0.054345	0.0163609	-0.0916243	0.0320388	0.00423917	0	0	0
	cg21663431	chr19	10736355	SLC44A2(+422)	Body;Body	NM_001145056;NM_020428	SLC44A2;SLC44A2	Island	Active TSS	0.139832	0.0287045	1.10796e-06	1.10796e-06	0.66701	++++	1.10796e-06	0.00820117	0.132228	0.108473	0.222847	0.1375	0.0563876	0.014749	0.206069	0.0624725	0.000971841	0.111886	0.0423355	0.00822107	1	0	0
	cg01226614	chr13	44947593	SERP2(-384)	TSS1500	NM_001010897	SERP2	Island	Active TSS	0.143123	0.029448	1.1728e-06	1.1728e-06	0.849597	++++	1.1728e-06	0.00846423	0.197277	0.128215	0.123891	0.15465	0.0620811	0.0127346	0.175064	0.0639753	0.00621112	0.119182	0.0412207	0.00383624	1	0	0
	cg00979931	chr11	72533664	ATG16L2(+8312); FCHSD2(+319641)	Body	NM_033388	ATG16L2	Island	Active TSS	0.136009	0.0279917	1.18039e-06	0.00219981	0.142443	-+++	1.18039e-06	0.00846423	-0.0385672	0.0901626	0.668832	0.0961404	0.0640357	0.133264	0.194834	0.06091	0.00138041	0.159986	0.0395332	5.19029e-05	1	0	0
	cg26321999	chr6	30854011	GTF2H4(-21949); DDR1(+2151)	5'UTR;5'UTR	NM_013993;NM_001954	DDR1;DDR1	S_Shore	Flanking Active TSS	0.144759	0.0298171	1.20457e-06	1.20457e-06	0.789165	++++	1.20457e-06	0.00850472	0.0581074	0.125172	0.642489	0.124563	0.0612839	0.0420971	0.189276	0.0655221	0.00386788	0.145717	0.0421912	0.000552891	1	0	0
	cg07737292	chr16	56892460	SLC12A3(-6658); NUP93(+128444)	Body	NR_029680	MIR138-2	NA	Quiescent/Low	-0.142782	0.0294471	1.24226e-06	1.24226e-06	0.796511	----	1.24226e-06	0.00863793	-0.070722	0.147874	0.632466	-0.188324	0.0622147	0.00246994	-0.11216	0.0617455	0.0692955	-0.142035	0.0412797	0.000579989	1	0	0
	cg01833890	chr12	2564063	FKBP4(-340055); CACNA1C(+401335)	Body;Body;Body;Body;Body;Body;Body;Body;Body;Body;Body;Body;Body;Body;Body;Body;Body;Body;Body;Body;Body;Body;Body	NM_001129844;NM_001129827;NM_001129839;NM_001129834;NM_001129841;NM_000719;NM_001129830;NM_001167625;NM_001129843;NM_001167624;NM_001129835;NM_001129837;NM_001167623;NM_001129840;NM_199460;NM_001129833;NM_001129832;NM_001129829;NM_001129846;NM_001129836;NM_001129838;NM_001129831;NM_001129842	CACNA1C;CACNA1C;CACNA1C;CACNA1C;CACNA1C;CACNA1C;CACNA1C;CACNA1C;CACNA1C;CACNA1C;CACNA1C;CACNA1C;CACNA1C;CACNA1C;CACNA1C;CACNA1C;CACNA1C;CACNA1C;CACNA1C;CACNA1C;CACNA1C;CACNA1C;CACNA1C	NA	Weak transcription	-0.142958	0.0295148	1.27502e-06	1.27502e-06	0.582504	----	1.27502e-06	0.0087334	-0.0245506	0.131404	0.851792	-0.159705	0.0633727	0.0117326	-0.202437	0.0646067	0.00172807	-0.123734	0.0407754	0.00240908	1	0	0
	cg03672272	chr22	46470191	WNT7B(-97183); PPARA(-76307)	NA	NA	NA	S_Shore	Active TSS	0.139987	0.0289199	1.29518e-06	1.29518e-06	0.812886	++++	1.29518e-06	0.00874105	0.188087	0.119368	0.1151	0.182847	0.0614077	0.00290529	0.133593	0.0589972	0.0235492	0.117464	0.0417761	0.0049272	1	0	0
	cg14216068	chr7	27146445	HOXA2(-4016)	3'UTR;3'UTR;3'UTR	NM_153631;NM_153632;NM_030661	HOXA3;HOXA3;HOXA3	Island	Repressed PolyComb	0.138563	0.0286643	1.33821e-06	1.33821e-06	0.754138	++++	1.33821e-06	0.00889218	0.05735	0.117129	0.624394	0.133365	0.0610835	0.0290118	0.188783	0.0620851	0.00236017	0.129295	0.040267	0.001323	1	0	0
	cg15614119	chr2	11925153	TRIB2(-931861); LPIN1(+107433)	Body	NM_145693	LPIN1	Island	Active TSS	0.138833	0.0287361	1.35632e-06	1.35632e-06	0.874717	++++	1.35632e-06	0.00889218	0.20079	0.10071	0.0461794	0.133235	0.0578177	0.0212005	0.164512	0.0683506	0.0160891	0.122261	0.0408517	0.00276438	1	0	0
	cg00164997	chr6	25042548	LRRC16A(-237107); FAM65B(-131354)	NA	NA	NA	NA	Weak Repressed PolyComb	-0.127872	0.0266297	1.57193e-06	0.00357784	0.0884541	----	1.57193e-06	0.0100062	-0.0947581	0.0824792	0.250609	-0.223791	0.0497313	6.79508e-06	-0.023946	0.0658274	0.71603	-0.112058	0.0399026	0.00498063	1	0	0
	cg15919816	chr4	2431872	ENSG00000249428(-19827); ZFYVE28(-11483)	NA	NA	NA	Island	Quiescent/Low	-0.154634	0.0322316	1.60588e-06	0.000194921	0.24857	--.-	1.60588e-06	0.0100062	-0.0436698	0.111934	0.696434	-0.229065	0.05962	0.000121996	NA	NA	NA	-0.134543	0.0407761	0.000968352	0	0	0
	cg04607372	chr5	54523900	MCIDAS(-758)	NA	NA	NA	Island	Bivalent Enhancer	-0.136506	0.0284586	1.61336e-06	2.19996e-06	0.382371	----	1.61336e-06	0.0100062	-0.0834763	0.127221	0.511725	-0.212645	0.0555914	0.000130698	-0.147039	0.0621639	0.018013	-0.0957225	0.0411489	0.0200054	1	0	0
	cg25015038	chr14	89604062	TTC8(+313057); FOXN3(+481411)	NA	NA	NA	NA	Quiescent/Low	-0.130348	0.0271803	1.62126e-06	0.00100902	0.183011	----	1.62126e-06	0.0100062	-0.193405	0.132212	0.14351	-0.0154759	0.061157	0.800229	-0.188711	0.0604756	0.0018058	-0.145101	0.0363792	6.64699e-05	1	0	0
	cg15443535	chr14	93154317	LGMN(+60706); RIN3(+174200)	Body	NM_024832	RIN3	Island	Active TSS	0.147311	0.0307451	1.65667e-06	1.65667e-06	0.977513	++++	1.65667e-06	0.0100062	0.127987	0.135192	0.34379	0.167695	0.0637839	0.00856101	0.155956	0.0683842	0.0225731	0.136637	0.0428922	0.00144461	1	0	0
	cg19961766	chr15	31621796	KLF13(+2739); OTUD7A(+325745)	Body	NM_015995	KLF13	Island	Active TSS	0.13462	0.0280968	1.65707e-06	0.0033739	0.0609615	++++	1.65707e-06	0.0100062	0.00377047	0.107064	0.971907	0.205931	0.065227	0.0015932	0.238042	0.0601382	7.55018e-05	0.0838048	0.0386926	0.0303178	0	0	0
	cg07328519	chr19	4064300	ENSG00000205147(-21147); ZBTB7A(+2642)	5'UTR	NM_015898	ZBTB7A	Island	Active TSS	0.14373	0.0300824	1.77148e-06	1.77148e-06	0.690652	++++	1.77148e-06	0.0105582	0.222927	0.127818	0.0811426	0.161598	0.0667184	0.0154316	0.181071	0.0613425	0.00315933	0.109787	0.0425081	0.0098021	1	1	0
	cg18449062	chr10	104679468	CNNM2(+1419); NT5C2(+273587)	1stExon;1stExon;1stExon	NM_199077;NM_199076;NM_017649	CNNM2;CNNM2;CNNM2	S_Shore	Flanking Active TSS	0.139563	0.0292925	1.89359e-06	1.89359e-06	0.689109	++++	1.89359e-06	0.0111413	0.0937015	0.131458	0.475977	0.195739	0.0605172	0.00121886	0.15277	0.0627759	0.0149504	0.11195	0.0414955	0.00697799	1	0	0
	cg17588455	chr6	33048485	HLA-DPA1(+1)	Body	NM_002121	HLA-DPB1	Island	Active TSS	0.129337	0.0272166	2.0128e-06	2.0128e-06	0.692944	++++	2.0128e-06	0.0116928	0.12044	0.113844	0.290084	0.182294	0.0520132	0.000456992	0.114654	0.0592414	0.0529443	0.105553	0.0402171	0.00867593	1	0	0
	cg25595793	chr19	10736117	SLC44A2(+184)	TSS200;Body	NM_020428;NM_001145056	SLC44A2;SLC44A2	Island	Flanking Active TSS	0.137474	0.0289759	2.09077e-06	2.09077e-06	0.609399	++++	2.09077e-06	0.0117891	0.0614492	0.108361	0.570662	0.191403	0.0560961	0.000644763	0.154562	0.0693473	0.0258264	0.11297	0.0415173	0.00650781	1	0	0
	cg22514173	chr22	20146278	ZDHHC8(+26808); RTN4R(+109775)	NA	NA	NA	S_Shelf	Quiescent/Low	-0.135186	0.0285017	2.1049e-06	2.1049e-06	0.422714	----	2.1049e-06	0.0117891	-0.133215	0.128092	0.298344	-0.177014	0.0583256	0.00240589	-0.191581	0.0589149	0.00114668	-0.0868468	0.0412395	0.035212	1	0	0
	cg20145009	chr14	105399175	PLD4(+8016); AHNAK2(+45518)	Body	NM_138790	PLD4	Island	Active TSS	0.135237	0.0285134	2.10646e-06	2.10646e-06	0.77669	++++	2.10646e-06	0.0117891	0.0514336	0.125923	0.682941	0.115075	0.061505	0.0613461	0.177408	0.057244	0.0019407	0.131463	0.0409132	0.00131257	1	0	0
	cg06008511	chr15	90727886	IDH2(-82151); SEMA4B(-16664)	TSS1500	NM_020210	SEMA4B	Island	Flanking Active TSS	0.13879	0.0293159	2.19808e-06	2.19808e-06	0.9631	++++	2.19808e-06	0.0121537	0.193376	0.13292	0.145717	0.131132	0.0613394	0.0325324	0.121017	0.0630479	0.0549285	0.144586	0.0411824	0.000446658	1	0	0
	cg14798653	chr19	6475497	DENND1C(+6321); CRB3(+11204)	Body	NM_024898	DENND1C	Island	Flanking Bivalent TSS/Enh	0.142541	0.0301415	2.2555e-06	2.2555e-06	0.796805	++++	2.2555e-06	0.0122954	0.143432	0.132787	0.280068	0.156342	0.0564597	0.00562131	0.198515	0.074085	0.00737205	0.115943	0.0427144	0.00664	1	0	0
	cg01089914	chr2	218843229	RUFY4(-90748); TNS1(-34379)	NA	NA	NA	N_Shore	Bivalent/Poised TSS	0.12119	0.0256371	2.27728e-06	2.27728e-06	0.938323	++++	2.27728e-06	0.0122954	0.113505	0.109901	0.301702	0.129906	0.0506497	0.0103238	0.148457	0.0581903	0.0107344	0.106839	0.0364289	0.00335915	1	0	0
	cg01291088	chr16	67687648	ACD(+6997); RLTPR(+8827)	Body	NM_001013838	RLTPR	Island	Active TSS	0.136439	0.0289214	2.38673e-06	2.38673e-06	0.782051	++++	2.38673e-06	0.0125978	0.0960462	0.122238	0.432025	0.142322	0.0612489	0.020143	0.189897	0.0631947	0.00265629	0.116409	0.0404345	0.00398997	1	0	0
	cg00561739	chr5	1807733	NDUFS6(+6220); IRX4(+79598)	Body	NM_004553	NDUFS6	NA	Strong transcription	-0.131159	0.027803	2.3882e-06	0.00370738	0.0808101	+---	2.3882e-06	0.0125978	0.00764184	0.108968	0.944091	-0.125173	0.0601168	0.0373278	-0.25748	0.0602179	1.90443e-05	-0.098448	0.0390147	0.011624	1	0	0
	cg09316954	chr16	67687754	ACD(+6891); RLTPR(+8933)	Body	NM_001013838	RLTPR	S_Shore	Active TSS	0.141264	0.0300061	2.50339e-06	2.50339e-06	0.809234	++++	2.50339e-06	0.0130553	0.0883515	0.128278	0.490982	0.103126	0.0637663	0.105825	0.184321	0.0659249	0.00517528	0.145949	0.0417442	0.000471814	1	0	0
	cg19522050	chr10	101281275	GOT1(-90926); NKX2-3(-11414)	NA	NA	NA	Island	Repressed PolyComb	0.138679	0.0295093	2.60797e-06	2.60797e-06	0.68808	++++	2.60797e-06	0.0133457	0.205453	0.0866629	0.0177539	0.170635	0.0644756	0.00813302	0.147582	0.0675352	0.0288696	0.105317	0.0424315	0.0130627	1	1	0
	cg13390284	chr1	65531864	JAK1(-99678); AK4(-81648)	NA	NA	NA	N_Shore	Active TSS	0.123621	0.0263093	2.61723e-06	0.00148392	0.174914	++-+	2.61723e-06	0.0133457	0.137609	0.110475	0.212907	0.143943	0.0468643	0.00212992	-0.00134972	0.0623069	0.982717	0.157154	0.039227	6.16842e-05	1	0	0
	cg04308797	chr17	75207259	SEPT9(-70232); SEC14L1(+122429)	Body;Body;Body;Body;Body	NM_001143999;NM_003003;NM_001143998;NM_001039573;NM_001144001	SEC14L1;SEC14L1;SEC14L1;SEC14L1;SEC14L1	N_Shelf	Genic enhancers	0.0973259	0.0207352	2.68247e-06	2.68247e-06	0.849954	++++	2.68247e-06	0.0134152	0.0463816	0.0676054	0.492673	0.111345	0.0363348	0.00218086	0.0839806	0.0554007	0.129551	0.102088	0.0312532	0.00108892	1	0	0
	cg16127683	chr15	40268777	EIF2AK4(+42424); SRP14(+62611)	Body	NM_001013703	EIF2AK4	Island	Active TSS	0.13673	0.0291497	2.72388e-06	2.72388e-06	0.486465	++++	2.72388e-06	0.0134152	0.183023	0.117034	0.117853	0.212944	0.0616801	0.000555624	0.0916154	0.0637784	0.15087	0.116027	0.0409898	0.00464564	1	0	0
	cg08230957	chr19	39087186	MAP4K1(+21377); RYR1(+162717)	Body;Body	NM_001042600;NM_007181	MAP4K1;MAP4K1	Island	Flanking Active TSS	0.135823	0.0289587	2.7291e-06	2.7291e-06	0.546025	++++	2.7291e-06	0.0134152	0.0247367	0.128401	0.847232	0.168673	0.0630375	0.00745612	0.183971	0.0581822	0.00156702	0.108884	0.0413541	0.00846427	1	0	0
	cg06312985	chr7	32961866	FKBP9(-35150); KBTBD2(-30358)	Body	NR_003500	RP9P	NA	Weak transcription	-0.131903	0.0281387	2.76435e-06	2.76435e-06	0.410216	----	2.76435e-06	0.0134152	-0.206479	0.105601	0.0505494	-0.14276	0.068869	0.0381802	-0.200377	0.0608305	0.000987628	-0.0922014	0.0380085	0.0152741	0	0	0
	cg15911153	chr5	138730783	MZB1(-5181); SPATA24(+8973)	1stExon;5'UTR	NM_001161546;NM_001161546	LOC389333;LOC389333	Island	Active TSS	0.131127	0.0279818	2.78394e-06	2.78394e-06	0.461394	++++	2.78394e-06	0.0134152	0.066877	0.108286	0.53684	0.203806	0.0551687	0.000220549	0.125521	0.0606195	0.0383931	0.102584	0.0411275	0.0126211	1	0	0
	cg00645579	chr11	617140	IRF7(-1413)	TSS1500;TSS1500;3'UTR;TSS1500;3'UTR	NM_004031;NM_001572;NM_031264;NM_004029;NM_021924	IRF7;IRF7;MUPCDH;IRF7;MUPCDH	N_Shore	Weak transcription	-0.140284	0.0299463	2.80625e-06	2.80625e-06	0.842968	----	2.80625e-06	0.0134152	-0.0915574	0.127336	0.472127	-0.17265	0.0633778	0.00644702	-0.168319	0.0653975	0.0100591	-0.119942	0.0418614	0.00416716	1	0	0
	cg24550149	chr1	55246954	C1orf177(-24820); PARS2(-16768)	Body	NM_001114108	TTC22	Island	Repressed PolyComb	0.13089	0.0279885	2.91699e-06	2.91699e-06	0.783374	++++	2.91699e-06	0.0138008	0.11241	0.11186	0.314938	0.120748	0.0551894	0.0286782	0.191364	0.0648992	0.00319184	0.115752	0.0398124	0.00364401	1	0	0
	cg14019523	chr14	94407033	PRIMA1(-152207); ASB2(+36103)	Body	NM_016150	ASB2	S_Shore	Quiescent/Low	-0.13508	0.0289281	3.01929e-06	3.01929e-06	0.934771	----	3.01929e-06	0.0138455	-0.075137	0.138334	0.587022	-0.119214	0.0645534	0.0647828	-0.12448	0.0615555	0.0431507	-0.150322	0.0395646	0.000145043	1	0	0
	cg25534601	chr6	168198163	C6orf123(-625)	TSS1500	NR_026773	C6orf123	Island	Weak transcription	-0.142041	0.0304244	3.03176e-06	3.03176e-06	0.451501	----	3.03176e-06	0.0138455	-0.00727722	0.141211	0.9589	-0.221257	0.0642584	0.000574788	-0.131338	0.0672395	0.050786	-0.124295	0.042003	0.00308446	1	0	0
	cg04500377	chr8	38090208	DDHD2(+1348); PPAPDC1B(+36529)	5'UTR;5'UTR;5'UTR	NM_001164232;NM_015214;NM_001164234	DDHD2;DDHD2;DDHD2	S_Shore	Active TSS	0.134319	0.0287737	3.03961e-06	3.03961e-06	0.717045	++++	3.03961e-06	0.0138455	0.0370837	0.121956	0.761071	0.169153	0.0636064	0.00782858	0.0950707	0.0666356	0.153659	0.144446	0.0386848	0.000188522	1	0	0
	cg07963670	chr8	23161764	R3HCC1(+16344); LOXL2(+99988)	Body	NM_002318	LOXL2	NA	Enhancers	0.134285	0.0287696	3.0471e-06	3.0471e-06	0.752655	++++	3.0471e-06	0.0138455	0.0434446	0.114575	0.704553	0.174715	0.0561358	0.00185597	0.132721	0.0640312	0.0381949	0.1246	0.0418572	0.00291292	1	0	0
	cg24767131	chr2	233251881	ALPPL2(-19671); ALPP(+8638)	TSS200	NR_028501	ECEL1P2	Island	Bivalent Enhancer	0.14887	0.0319495	3.16927e-06	0.00469408	0.0981223	++.+	3.16927e-06	0.0142594	0.0740149	0.0960351	0.440881	0.25499	0.0592813	1.6976e-05	NA	NA	NA	0.111233	0.041286	0.00705575	0	0	0
	cg01964852	chr7	27146262	HOXA2(-3833)	3'UTR;3'UTR;3'UTR	NM_153631;NM_153632;NM_030661	HOXA3;HOXA3;HOXA3	Island	Repressed PolyComb	0.131291	0.0282308	3.30922e-06	3.30922e-06	0.988051	++++	3.30922e-06	0.0147445	0.0988339	0.122197	0.418624	0.13872	0.057952	0.0166792	0.120154	0.0632929	0.0576464	0.135573	0.0395167	0.000601857	1	0	0
	cg11155432	chr5	27038802	CDH9(-110)	TSS200	NM_016279	CDH9	NA	Flanking Active TSS	0.1925	0.0414522	3.41868e-06	3.41868e-06	0.850202	+++.	3.41868e-06	0.0150858	0.223899	0.114644	0.050821	0.209651	0.0631234	0.000896033	0.166245	0.0626318	0.00794691	NA	NA	NA	1	0	0
	cg25380021	chr5	171601682	FBXW11(-168039); STK10(+13707)	Body	NM_005990	STK10	NA	Enhancers	-0.130984	0.0282323	3.49225e-06	3.49225e-06	0.483543	----	3.49225e-06	0.0151705	-0.186938	0.109643	0.0882009	-0.0801169	0.067127	0.232669	-0.216201	0.070301	0.00210245	-0.116786	0.0365841	0.00141165	0	0	0
	cg15253293	chr17	79366853	TMEM105(-62380); ACTG1(+112953)	NA	NA	NA	Island	Active TSS	0.135469	0.0292114	3.52596e-06	3.52596e-06	0.557292	++++	3.52596e-06	0.0151705	0.18229	0.115184	0.113513	0.157599	0.0544943	0.00382774	0.043161	0.0717024	0.54721	0.147804	0.0420595	0.000441117	1	0	0
	cg09996284	chr1	156211851	BGLAP(+99)	TSS200	NM_199173	BGLAP	N_Shelf	Strong transcription	-0.133375	0.0287639	3.53705e-06	3.53705e-06	0.566216	----	3.53705e-06	0.0151705	-0.143405	0.121882	0.239362	-0.16507	0.0630598	0.00885334	-0.184527	0.0576237	0.00136348	-0.0925216	0.0412143	0.0247752	1	0	0
	cg05109569	chr7	27146430	HOXA2(-4001)	3'UTR;3'UTR;3'UTR	NM_153631;NM_153632;NM_030661	HOXA3;HOXA3;HOXA3	Island	Repressed PolyComb	0.129959	0.0280641	3.64264e-06	0.000289807	0.224273	++++	3.64264e-06	0.0151862	0.0103436	0.12192	0.932389	0.123155	0.060322	0.0411881	0.233916	0.0610227	0.000126459	0.102647	0.038953	0.00840999	1	0	0
	cg23245942	chr17	46698973	HOXB8(-6673); HOXB9(+4865)	3'UTR	NM_024017	HOXB9	Island	Repressed PolyComb	0.133755	0.0288851	3.64666e-06	3.64666e-06	0.810799	++++	3.64666e-06	0.0151862	0.0512394	0.126454	0.685329	0.169455	0.052717	0.00130706	0.123555	0.06812	0.06971	0.123967	0.0422326	0.00333198	1	0	0
	cg21702188	chr11	62574403	NXF1(-630)	3'UTR;TSS1500;TSS1500	NM_003164;NM_006362;NM_001081491	STX5;NXF1;NXF1	S_Shore	Genic enhancers	-0.139139	0.0300552	3.66661e-06	0.000932024	0.179042	+---	3.66661e-06	0.0151862	0.0722867	0.144053	0.615803	-0.155801	0.0669144	0.0198926	-0.224476	0.0589956	0.00014182	-0.106209	0.0427106	0.012893	0	0	0
	cg02776498	chr11	73054185	RELT(-33123); ARHGEF17(+34852)	Body	NM_014786	ARHGEF17	Island	Active TSS	0.130375	0.0281643	3.67307e-06	0.00426512	0.0742936	++++	3.67307e-06	0.0151862	0.0324217	0.115315	0.77859	0.267931	0.0603717	9.07873e-06	0.0962358	0.05759	0.0947116	0.0974319	0.0405025	0.0161471	1	0	0
	cg05905531	chr19	8591721	ZNF414(-12678); MYO1F(+50739)	Body	NM_012335	MYO1F	Island	Flanking Active TSS	0.135436	0.0292737	3.71802e-06	0.00381725	0.0985779	-+++	3.71802e-06	0.0152348	-0.00398342	0.132308	0.975982	0.269428	0.0648484	3.25663e-05	0.0838979	0.0590044	0.155058	0.119884	0.0413527	0.0037428	1	0	0
	cg23460145	chr11	73073425	RELT(-13883); ARHGEF17(+54092)	Body	NM_014786	ARHGEF17	Island	Strong transcription	0.135501	0.0293047	3.76668e-06	3.76668e-06	0.422353	++++	3.76668e-06	0.0152976	0.243086	0.114264	0.0333864	0.200663	0.0616299	0.00113018	0.113435	0.0703826	0.107029	0.101872	0.0400732	0.0110176	1	0	0
	cg13240116	chr7	27147513	HOXA2(-5084); HOXA3(+11700)	3'UTR;3'UTR;3'UTR	NM_153631;NM_153632;NM_030661	HOXA3;HOXA3;HOXA3	N_Shore	Repressed PolyComb	0.132905	0.0287623	3.82244e-06	3.82244e-06	0.75381	++++	3.82244e-06	0.0153879	0.0432224	0.114877	0.706732	0.17481	0.0622042	0.0049501	0.145296	0.0605255	0.0163693	0.120577	0.0407704	0.00310177	1	0	0
	cg13771313	chr11	72533295	ATG16L2(+7943); FCHSD2(+320010)	Body	NM_033388	ATG16L2	Island	Active TSS	0.134467	0.0291363	3.92871e-06	3.92871e-06	0.764073	++++	3.92871e-06	0.0156108	0.0541597	0.104512	0.604309	0.102442	0.0624286	0.100807	0.148483	0.062828	0.0181118	0.155315	0.0416489	0.000192116	1	0	0
	cg17342469	chr22	46473074	WNT7B(-100066); PPARA(-73424)	NA	NA	NA	NA	Flanking Active TSS	0.139034	0.0301318	3.94586e-06	7.67162e-05	0.261208	++++	3.94586e-06	0.0156108	0.208161	0.136868	0.128289	0.234335	0.0623207	0.000169819	0.137275	0.0643336	0.0328591	0.0883871	0.0426812	0.0383711	1	0	0
	cg05731218	chr2	216769199	FN1(-468305); MREG(+109146)	NA	NA	NA	NA	Quiescent/Low	-0.136964	0.0297095	4.02466e-06	0.000722647	0.23833	----	4.02466e-06	0.0157865	-0.040781	0.112396	0.71673	-0.178852	0.0697154	0.0103038	-0.0405927	0.063835	0.524841	-0.17454	0.0407355	1.82967e-05	1	0	0
	cg16988611	chr10	82224946	TSPAN14(+11025)	5'UTR;5'UTR	NM_001128309;NM_030927	TSPAN14;TSPAN14	NA	Flanking Active TSS	0.138671	0.0301164	4.13471e-06	4.13471e-06	0.85805	++++	4.13471e-06	0.0160807	0.15136	0.123891	0.221812	0.184921	0.0657743	0.00493195	0.106428	0.0681933	0.118601	0.130917	0.0411274	0.0014565	1	0	0
	cg02317313	chr12	122235206	RHOF(-3039)	Body	NR_002809	LOC338799	Island	Flanking Active TSS	0.137034	0.0297947	4.23958e-06	4.23958e-06	0.580226	++++	4.23958e-06	0.01635	0.118926	0.107421	0.268253	0.192235	0.0684201	0.00495996	0.187917	0.0683343	0.00596021	0.102529	0.040421	0.0111961	1	0	0
	cg15572436	chr11	62767169	SLC22A6(-14741); SLC22A8(+16141)	Body	NM_004254	SLC22A8	NA	Quiescent/Low	-0.128513	0.0279801	4.36883e-06	4.36883e-06	0.551436	----	4.36883e-06	0.0164971	-0.0633572	0.106322	0.551244	-0.137482	0.060425	0.0228914	-0.192778	0.0571481	0.000742706	-0.101623	0.040529	0.0121618	0	0	0
	cg06889108	chr5	173317342	ENSG00000170091(-155264); CPEB4(+2060)	1stExon	NM_030627	CPEB4	S_Shore	Active TSS	0.128363	0.0279516	4.38335e-06	0.000554137	0.211717	-+++	4.38335e-06	0.0164971	-0.0542508	0.120032	0.65129	0.13106	0.0591678	0.0267559	0.21209	0.0595521	0.000368864	0.110157	0.0394389	0.00522044	1	0	0
	cg06962918	chr7	18127112	HDAC9(-408813); PRPS1L1(-59627)	NA	NA	NA	S_Shore	Active TSS	0.135631	0.029535	4.38555e-06	2.44157e-05	0.344408	-+++	4.38555e-06	0.0164971	-0.0506017	0.120707	0.675062	0.14822	0.0673141	0.0276715	0.192979	0.0616732	0.00175366	0.127092	0.0410258	0.00194933	1	0	0
	cg01588592	chr1	157069325	ETV3L(+274)	1stExon;5'UTR	NM_001004341;NM_001004341	ETV3L;ETV3L	NA	Quiescent/Low	-0.13308	0.029003	4.46492e-06	4.46492e-06	0.560154	----	4.46492e-06	0.0165512	-0.0316458	0.148327	0.831052	-0.193757	0.0588393	0.000991319	-0.0874431	0.0629793	0.165003	-0.130739	0.0407434	0.00133276	1	0	0
	cg16406967	chr7	27155036	HOXA2(-12607); HOXA3(+4177)	5'UTR;TSS1500;5'UTR	NM_153631;NM_153632;NM_030661	HOXA3;HOXA3;HOXA3	Island	Repressed PolyComb	0.133671	0.0291436	4.50465e-06	4.50465e-06	0.499648	++++	4.50465e-06	0.0165512	0.00976282	0.134301	0.94205	0.129445	0.0633994	0.0411774	0.203955	0.0612107	0.000862185	0.115794	0.0406141	0.00435709	1	0	0
	cg05851442	chr7	27153212	HOXA2(-10783); HOXA3(+6001)	5'UTR;5'UTR;5'UTR	NM_153631;NM_030661;NM_153632	HOXA3;HOXA3;HOXA3	Island	Repressed PolyComb	0.128643	0.0280599	4.54839e-06	4.54839e-06	0.690881	++++	4.54839e-06	0.0165512	0.114096	0.110341	0.301121	0.170992	0.0588606	0.00367219	0.165011	0.0640001	0.00992892	0.0982583	0.0390683	0.011902	1	0	0
	cg18623216	chr3	155421970	PLCH1(-28143); C3orf33(+102084)	5'UTR;1stExon	NM_014996;NM_014996	PLCH1;PLCH1	NA	Quiescent/Low	-0.0978663	0.0213475	4.55228e-06	7.42861e-06	0.37814	----	4.55228e-06	0.0165512	-0.118802	0.0723447	0.100555	-0.0979136	0.0382408	0.0104537	-0.0238957	0.0493788	0.628438	-0.126794	0.0331621	0.000131585	1	1	0
	cg00510320	chr16	67686943	ACD(+7702); RLTPR(+8122)	Body	NM_001013838	RLTPR	Island	Active TSS	0.133662	0.0291639	4.58027e-06	7.42761e-06	0.378212	++++	4.58027e-06	0.0165512	0.0224296	0.130788	0.863834	0.214118	0.0573671	0.000189655	0.114289	0.067178	0.0888889	0.110595	0.0411058	0.00713428	1	0	0
	cg06550018	chr5	149502665	CSF1R(-9731); PDGFRB(+32757)	Body	NM_002609	PDGFRB	NA	Strong transcription	-0.13545	0.0295695	4.63355e-06	0.000549141	0.160866	----	4.63355e-06	0.0166129	-0.252915	0.129594	0.0509865	-0.241429	0.0622311	0.00010465	-0.0908694	0.0660099	0.168635	-0.0949959	0.0409466	0.0203411	1	0	0
	cg05258935	chr19	39086923	MAP4K1(+21640); RYR1(+162454)	Body;Body	NM_001042600;NM_007181	MAP4K1;MAP4K1	Island	Flanking Active TSS	0.13084	0.0285938	4.74394e-06	4.74394e-06	0.405546	-+++	4.74394e-06	0.0168769	-0.0323345	0.142727	0.820775	0.114132	0.0605103	0.0592738	0.198226	0.0567548	0.000478202	0.116703	0.0411545	0.00457225	1	0	0
	cg19823512	chr1	203489725	ATP2B4(-105963); OPTC(+26455)	NA	NA	NA	NA	Quiescent/Low	-0.123482	0.0270256	4.89829e-06	4.89829e-06	0.922024	----	4.89829e-06	0.017292	-0.104235	0.0850756	0.2205	-0.151285	0.0621922	0.0149934	-0.0943037	0.0619997	0.128251	-0.127781	0.0374688	0.000648817	0	0	0
	cg03801286	chr21	35884508	KCNE1(-896)	TSS1500	NM_000219	KCNE1	NA	Quiescent/Low	-0.131449	0.0287797	4.93817e-06	7.38502e-06	0.380656	----	4.93817e-06	0.0172997	-0.0411043	0.140953	0.770579	-0.213865	0.0585364	0.000258653	-0.0842459	0.0608161	0.165974	-0.120112	0.0410035	0.00339723	1	0	0
	cg26433975	chr7	45066858	CCM2(+234)	Body;TSS1500;Body;Body;Body	NM_031443;NM_001029835;NM_001167935;NM_001167934;NR_030770	CCM2;CCM2;CCM2;CCM2;CCM2	NA	Weak transcription	-0.136262	0.0298572	5.02368e-06	5.02368e-06	0.595158	----	5.02368e-06	0.0174515	-0.0822593	0.13878	0.55336	-0.213888	0.0677362	0.00159037	-0.0965524	0.0628124	0.124255	-0.129495	0.0408783	0.00153591	1	0	0
	cg23618477	chr6	169334872	THBS2(+319266); SMOC2(+493042)	NA	NA	NA	S_Shelf	Quiescent/Low	-0.126685	0.0277682	5.06096e-06	0.000418644	0.202195	----	5.06096e-06	0.0174515	-0.00748084	0.137449	0.956595	-0.211767	0.0578706	0.000252877	-0.162106	0.058377	0.00548833	-0.0814514	0.0391651	0.0375539	1	0	0
	cg06635946	chr22	46470016	WNT7B(-97008); PPARA(-76482)	NA	NA	NA	S_Shore	Active TSS	0.13383	0.0293435	5.0956e-06	4.56178e-05	0.312138	++++	5.0956e-06	0.0174515	0.253633	0.125751	0.0437022	0.201409	0.0609907	0.000959014	0.0620201	0.0619031	0.316397	0.121508	0.0419458	0.00376995	1	0	0
	cg17824906	chr12	1700011	FBXL14(+3319); ERC1(+599608)	Body	NM_152441	FBXL14	N_Shelf	Flanking Active TSS	0.137596	0.0301829	5.14615e-06	5.14615e-06	0.753367	++++	5.14615e-06	0.0174941	0.078936	0.12542	0.529106	0.195617	0.0657677	0.00293598	0.143381	0.070778	0.0427861	0.119628	0.040713	0.00329978	1	0	0
	cg26264232	chr7	27138751	HOXA1(-3159)	NA	NA	NA	S_Shelf	Repressed PolyComb	0.133949	0.0294236	5.30342e-06	5.30342e-06	0.972689	++++	5.30342e-06	0.0178961	0.151064	0.117579	0.198866	0.144696	0.0648138	0.0255824	0.107516	0.0642074	0.0940294	0.138292	0.0407529	0.000690266	1	0	0
	cg09294072	chr14	106366523	TMEM121(+373584)	NA	NA	NA	NA	Weak Repressed PolyComb	-0.130091	0.0286043	5.41684e-06	5.41684e-06	0.87446	----	5.41684e-06	0.0180666	-0.204685	0.120206	0.0886081	-0.14602	0.0601552	0.0152079	-0.13655	0.058084	0.0187277	-0.110308	0.0415145	0.00788179	1	0	0
	cg03722243	chr7	93205131	CALCR(-1090)	TSS1500;TSS1500	NM_001164737;NM_001742	CALCR;CALCR	S_Shore	Bivalent Enhancer	-0.127676	0.0280805	5.44774e-06	0.00531327	0.0825561	----	5.44774e-06	0.0180666	-0.0931818	0.0911455	0.306619	-0.0217082	0.0573908	0.705243	-0.243828	0.0677207	0.000317614	-0.145239	0.0399626	0.000278655	0	0	0
	cg15374751	chr2	11925224	TRIB2(-931790); LPIN1(+107504)	Body	NM_145693	LPIN1	Island	Active TSS	0.127678	0.0280868	5.47202e-06	5.47202e-06	0.846123	++++	5.47202e-06	0.0180666	0.128049	0.0959741	0.182136	0.140768	0.06292	0.0252696	0.167018	0.0595415	0.0050306	0.104546	0.0400189	0.0089907	1	0	0
	cg25840926	chr2	20647987	RHOB(+1153); HS1BP3(+202861)	1stExon;3'UTR	NM_004040;NM_004040	RHOB;RHOB	Island	Transcr. at gene 5' and 3'	0.1305	0.0287286	5.5589e-06	5.5589e-06	0.57693	++++	5.5589e-06	0.0181297	0.00437406	0.12747	0.972627	0.190485	0.0631261	0.00254846	0.132615	0.0626333	0.0342328	0.118346	0.0393985	0.0026661	1	0	0
	cg08166729	chr7	155079250	INSIG1(-10235); HTR5A(+217217)	NA	NA	NA	NA	Weak Repressed PolyComb	-0.133234	0.0293333	5.57017e-06	0.000185616	0.280263	+---	5.57017e-06	0.0181297	0.102585	0.145583	0.481029	-0.193946	0.0585257	0.000920165	-0.141289	0.0671236	0.035299	-0.119283	0.0407869	0.00344961	1	0	0
	cg07522913	chr7	27150403	HOXA2(-7974); HOXA3(+8810)	5'UTR;5'UTR;5'UTR	NM_153631;NM_030661;NM_153632	HOXA3;HOXA3;HOXA3	Island	Repressed PolyComb	0.131949	0.029067	5.63945e-06	5.63945e-06	0.875332	++++	5.63945e-06	0.018226	0.1789	0.106559	0.0931762	0.165881	0.0637197	0.0092332	0.126671	0.0647835	0.0505473	0.11356	0.0404573	0.00500181	1	0	0
	cg09233429	chr15	40583241	PLCB2(+16881); PAK6(+51621)	Body	NM_004573	PLCB2	Island	Active TSS	0.136363	0.0300522	5.69137e-06	5.69137e-06	0.812358	++++	5.69137e-06	0.0182652	0.102583	0.133905	0.443621	0.173416	0.0621443	0.00526196	0.164906	0.0666819	0.0133974	0.111471	0.0419721	0.00791111	1	0	0
	cg24761567	chr6	40687984	LRFN2(-132781); UNC5CL(+318943)	NA	NA	NA	NA	Enhancers	-0.127498	0.0281355	5.85536e-06	5.85536e-06	0.503164	+---	5.85536e-06	0.0185597	0.00303597	0.123497	0.980387	-0.0836552	0.0574231	0.145166	-0.167716	0.0573024	0.00342415	-0.143783	0.041174	0.000479252	1	0	0
	cg11147094	chr15	88420438	NTRK3(+379222)	Body;Body	NM_001012338;NM_002530	NTRK3;NTRK3	NA	Strong transcription	-0.135691	0.0299458	5.86403e-06	0.00112886	0.23814	+---	5.86403e-06	0.0185597	0.0430447	0.166374	0.79585	-0.164344	0.0612587	0.00730137	-0.0390062	0.0664252	0.557056	-0.171081	0.0413135	3.45714e-05	1	0	0
	cg04157161	chr17	7906847	GUCY2D(+936)	Body	NM_000180	GUCY2D	Island	Bivalent Enhancer	0.12595	0.0278181	5.9646e-06	5.9646e-06	0.63539	++++	5.9646e-06	0.0187487	0.0820189	0.0936594	0.381185	0.0849195	0.0581635	0.144286	0.104693	0.0604357	0.0832198	0.163655	0.0405266	5.3862e-05	1	0	0
	cg15194531	chr17	43318900	FMNL1(+19745); SPATA32(+20578)	Body	NM_005892	FMNL1	Island	Active TSS	0.137595	0.0304147	6.06881e-06	6.06881e-06	0.473012	++++	6.06881e-06	0.0188693	0.0748256	0.119729	0.531998	0.20821	0.0643585	0.00121573	0.169807	0.0645666	0.00853954	0.0991082	0.043439	0.022516	1	0	0
	cg03308399	chr7	27146237	HOXA2(-3808)	3'UTR;3'UTR;3'UTR	NM_153631;NM_153632;NM_030661	HOXA3;HOXA3;HOXA3	Island	Repressed PolyComb	0.129967	0.0287329	6.08891e-06	6.08891e-06	0.866254	++++	6.08891e-06	0.0188693	0.141062	0.112444	0.209655	0.170434	0.0589658	0.00384775	0.100413	0.0679344	0.139383	0.120232	0.0399079	0.00258896	1	0	0
	cg19990651	chr6	33048555	HLA-DPA1(-69)	Body	NM_002121	HLA-DPB1	Island	Active TSS	0.127924	0.0282969	6.16074e-06	6.16074e-06	0.96231	++++	6.16074e-06	0.0188693	0.168037	0.122744	0.170996	0.128306	0.0598705	0.0321086	0.144671	0.0581598	0.0128653	0.115225	0.0405588	0.00449801	1	0	0
	cg14795572	chr12	58131681	AGAP2(+347)	1stExon;Body	NM_001122772;NM_014770	AGAP2;AGAP2	Island	Bivalent/Poised TSS	0.138649	0.0306768	6.19331e-06	0.000507543	0.177673	++++	6.19331e-06	0.0188693	0.0825037	0.134227	0.538779	0.224211	0.0621285	0.000307591	0.202508	0.0686405	0.003175	0.0777991	0.0432014	0.0717268	1	0	0
	cg24917065	chr8	23418389	SLC25A37(+32072); NKX3-1(+122050)	Body	NM_016612	SLC25A37	NA	Quiescent/Low	-0.134936	0.0298711	6.26405e-06	6.26405e-06	0.651572	+---	6.26405e-06	0.0188693	0.00275807	0.11446	0.980776	-0.130855	0.0675713	0.0528014	-0.139855	0.0650705	0.0316123	-0.152319	0.0411972	0.000217885	0	0	0
	cg24041556	chr19	10736059	SLC44A2(+126)	TSS200;Body	NM_020428;NM_001145056	SLC44A2;SLC44A2	Island	Flanking Active TSS	0.131338	0.0290766	6.27302e-06	6.27302e-06	0.955267	++++	6.27302e-06	0.0188693	0.061239	0.12696	0.629557	0.136345	0.0590089	0.0208556	0.137557	0.0625057	0.027757	0.133622	0.041608	0.00132066	1	0	0
	cg24691891	chr1	33829934	A3GALT2(-43236); PHC2(+11259)	Body	NM_198040	PHC2	NA	Flanking Active TSS	0.132203	0.029272	6.29077e-06	0.00364192	0.109915	-+++	6.29077e-06	0.0188693	-0.0372549	0.124878	0.765452	0.250373	0.0619638	5.3307e-05	0.123147	0.0604345	0.0415809	0.101552	0.0419335	0.0154464	1	0	0
	cg18251191	chr19	32715259	TSHZ3(-874807); ZNF507(-121240)	NA	NA	NA	N_Shore	Quiescent/Low	-0.130446	0.0289137	6.43572e-06	0.000922438	0.165321	----	6.43572e-06	0.0191787	-0.19149	0.119767	0.109854	-0.229569	0.0572186	6.01706e-05	-0.0550917	0.0644999	0.39303	-0.102168	0.0414998	0.0138204	1	0	0
	cg14573448	chr7	27165187	HOXA3(-5974); HOXA4(+5230)	5'UTR	NM_153631	HOXA3	S_Shore	Repressed PolyComb	0.130719	0.0289956	6.5376e-06	0.00244842	0.180137	-+++	6.5376e-06	0.0193566	-0.113224	0.147273	0.44201	0.101545	0.0672214	0.13089	0.218442	0.0631574	0.000542816	0.12433	0.0385956	0.00127587	0	0	0
	cg05913684	chr19	710906	MISP(-40219); PALM(+1806)	Body;Body	NM_002579;NM_001040134	PALM;PALM	Island	Active TSS	0.126124	0.0280701	7.01662e-06	0.00484031	0.0784486	++++	7.01662e-06	0.0205205	0.314984	0.0975967	0.00124917	0.133222	0.059577	0.0253434	0.00791864	0.0679849	0.907275	0.131751	0.0387474	0.000673236	1	0	0
	cg03771512	chr17	48458728	EME1(+8148); LRRC59(+16185)	3'UTR;3'UTR;3'UTR	NM_152463;NM_018509;NM_001166131	EME1;LRRC59;EME1	NA	Strong transcription	-0.135276	0.0301076	7.02013e-06	8.04993e-05	0.312483	--.-	7.02013e-06	0.0205205	-0.225485	0.111482	0.0431136	-0.0739474	0.0528496	0.161751	NA	NA	NA	-0.157389	0.0387872	4.95452e-05	0	0	0
	cg25414746	chr10	105978956	WDR96(+13163); SFR1(+97034)	Body;TSS1500	NM_025145;NR_030340	C10orf79;MIR609	NA	Weak Repressed PolyComb	-0.133229	0.029717	7.35077e-06	7.35077e-06	0.518068	----	7.35077e-06	0.021351	-0.00875667	0.124328	0.94385	-0.158564	0.0623165	0.0109438	-0.192467	0.0649816	0.00305771	-0.111428	0.0417628	0.00762803	1	0	0
	cg16038738	chr1	109103731	HENMT1(+100416); NBPF6(+185311)	Body	NM_001010883	FAM102B	S_Shore	Active TSS	-0.119222	0.026627	7.55247e-06	0.000568496	0.226954	+---	7.55247e-06	0.0216273	0.0793077	0.113432	0.48445	-0.138161	0.0528598	0.00895612	-0.174261	0.0548934	0.00150081	-0.10427	0.0394371	0.00819406	1	0	0
	cg04452432	chr16	57406511	CX3CL1(+142)	1stExon	NM_002996	CX3CL1	NA	Active TSS	0.128442	0.0286915	7.58224e-06	0.0353068	0.0559439	-+++	7.58224e-06	0.0216273	-0.0491052	0.129143	0.703769	0.224694	0.0590892	0.000143167	0.00936094	0.0695581	0.892946	0.140063	0.0388742	0.000314596	1	0	0
	cg08481112	chr19	2544100	GADD45B(+67976); GNG7(+158606)	5'UTR	NM_052847	GNG7	S_Shore	Enhancers	0.134361	0.0300146	7.58728e-06	7.58728e-06	0.713426	++++	7.58728e-06	0.0216273	0.0405935	0.125362	0.746082	0.0864224	0.0688698	0.209527	0.159874	0.064601	0.0133313	0.151074	0.0409634	0.000226015	1	0	0
	cg23884076	chr4	76945449	CXCL10(-800)	TSS1500;5'UTR	NM_001565;NM_001130017	CXCL10;ART3	NA	Quiescent/Low	-0.136069	0.0304937	8.11218e-06	8.11218e-06	0.884795	----	8.11218e-06	0.0229808	-0.0526521	0.146103	0.718565	-0.167638	0.0607285	0.0057723	-0.13911	0.0678785	0.0404231	-0.126239	0.0430177	0.00334006	1	0	0
	cg14300812	chr9	134818827	RAPGEF1(-233599); MED27(+136467)	Body	NM_004269	MED27	NA	Weak transcription	0.108719	0.0243856	8.26047e-06	8.26047e-06	0.881896	++++	8.26047e-06	0.0232239	0.166721	0.10379	0.108203	0.0887598	0.0567074	0.11753	0.133083	0.0571849	0.0199528	0.1019	0.0320745	0.00148811	1	0	0
	cg19647567	chr5	176935305	PDLIM7(-10722); DOK3(+1552)	Body;Body;Body	NM_024872;NM_001144876;NM_001144875	DOK3;DOK3;DOK3	S_Shelf	Weak transcription	-0.132476	0.029735	8.3803e-06	0.00128681	0.15505	+---	8.3803e-06	0.0232239	0.00782682	0.145382	0.957066	-0.181102	0.0643007	0.0048551	-0.231596	0.064613	0.000337906	-0.0845517	0.0407469	0.0379824	1	0	0
	cg14788673	chr1	60164280	HOOK1(-116252); FGGY(+401628)	Body;Body	NM_018291;NM_001113411	FGGY;FGGY	NA	Quiescent/Low	-0.126369	0.0283664	8.39385e-06	8.39385e-06	0.659859	----	8.39385e-06	0.0232239	-0.107751	0.126319	0.393659	-0.177661	0.0548226	0.00119256	-0.148642	0.0732356	0.0423928	-0.0960301	0.0388973	0.0135564	1	0	0
	cg02550592	chr1	762915	OR4F16(-140863); SAMD11(-98202)	TSS200;TSS200	NR_024321;NR_015368	NCRNA00115;LOC643837	Island	Active TSS	0.13035	0.0292728	8.47084e-06	8.47084e-06	0.816561	++++	8.47084e-06	0.0232239	0.0902828	0.141364	0.523048	0.170151	0.0766183	0.0263675	0.153874	0.0500751	0.00212012	0.104508	0.0427253	0.0144436	0	0	0
	cg16308533	chr17	40838983	CNTNAP1(+4353); EZH1(+58064)	Body	NM_003632	CNTNAP1	Island	Weak transcription	0.107579	0.024167	8.52747e-06	4.90842e-05	0.309042	++++	8.52747e-06	0.0232239	0.0602511	0.0645492	0.350606	0.143584	0.0492917	0.00358028	0.178177	0.055828	0.00141521	0.0722834	0.0367663	0.0492961	1	0	0
	cg04874795	chr16	86477638	FOXF1(-66494); IRF8(+545230)	NA	NA	NA	NA	Weak Repressed PolyComb	-0.122317	0.02748	8.54183e-06	8.54183e-06	0.417421	----	8.54183e-06	0.0232239	-0.142324	0.133196	0.285279	-0.18384	0.0602263	0.0022695	-0.160797	0.0569162	0.00472577	-0.0784714	0.0382503	0.0402157	1	0	0
	cg05066959	chr8	41519308	NKX6-3(-14431); ANK1(+234971)	Body;Body;Body;Body;Body;Body;Body;TSS1500;Body	NM_020476;NM_020478;NM_001142445;NM_020475;NM_020480;NM_020477;NM_001142446;NR_030161;NM_000037	ANK1;ANK1;ANK1;ANK1;ANK1;ANK1;ANK1;MIR486;ANK1	NA	Weak transcription	0.12082	0.0271467	8.56217e-06	8.56217e-06	0.740127	++++	8.56217e-06	0.0232239	0.00677484	0.123665	0.956311	0.148569	0.0568676	0.0089871	0.139945	0.0593604	0.0183962	0.111442	0.0378357	0.00322524	1	0	0
	cg03229061	chr6	33048483	HLA-DPA1(+3)	Body	NM_002121	HLA-DPB1	Island	Active TSS	0.119304	0.0268122	8.60282e-06	1.1942e-05	0.378476	++++	8.60282e-06	0.0232239	0.157742	0.108272	0.145144	0.166703	0.0481509	0.000535996	0.149339	0.059733	0.0124156	0.0652082	0.0410257	0.111959	0	0	0
	cg15254671	chr19	8591513	ZNF414(-12470); MYO1F(+50947)	Body	NM_012335	MYO1F	Island	Active TSS	0.134044	0.0301508	8.75655e-06	8.75655e-06	0.851429	++++	8.75655e-06	0.0232598	0.11206	0.129093	0.385365	0.182131	0.0655845	0.00548556	0.141102	0.0691435	0.0412793	0.115098	0.0408806	0.00487047	1	0	0
	cg24706115	chr12	110252831	TRPV4(-136)	5'UTR;5'UTR	NM_147204;NM_021625	TRPV4;TRPV4	NA	Weak Repressed PolyComb	-0.0844837	0.0190073	8.79698e-06	8.79698e-06	0.997484	----	8.79698e-06	0.0232598	-0.0862513	0.0713167	0.226504	-0.0787031	0.0332835	0.0180483	-0.0880025	0.0558712	0.115234	-0.08726	0.0272336	0.00135474	0	0	0
	cg07816247	chr1	15540152	EFHD2(-196238); TMEM51(+61125)	5'UTR;5'UTR;5'UTR;5'UTR	NM_001136218;NM_018022;NM_001136216;NM_001136217	TMEM51;TMEM51;TMEM51;TMEM51	N_Shore	Weak transcription	-0.121059	0.0272391	8.8174e-06	5.85404e-05	0.349319	----	8.8174e-06	0.0232598	-0.11865	0.111292	0.28637	-0.0197621	0.0641248	0.757944	-0.170265	0.0652279	0.00904593	-0.137874	0.0356055	0.000107821	1	0	0
	cg26022064	chr7	98739782	SMURF1(+1940); TRRAP(+263670)	Body;Body	NM_020429;NM_181349	SMURF1;SMURF1	N_Shore	Active TSS	0.125523	0.0282499	8.85796e-06	0.000198891	0.24332	++++	8.85796e-06	0.0232598	0.100656	0.112879	0.372545	0.143639	0.0615318	0.0195756	0.2229	0.060036	0.000205003	0.0783675	0.0397465	0.0486457	1	0	0
	cg02742969	chr5	172175604	DUSP1(+22593); NEURL1B(+107336)	NA	NA	NA	Island	Enhancers	0.12206	0.0274768	8.9003e-06	8.9003e-06	0.477142	++++	8.9003e-06	0.0232598	0.219473	0.104869	0.0363642	0.157212	0.051312	0.00218515	0.137404	0.0641881	0.0323027	0.0796242	0.0404524	0.0490287	1	0	0
	cg05895618	chr11	19222395	CSRP3(+9724); ZDHHC13(+83720)	5'UTR;5'UTR	NM_001127656;NM_003476	CSRP3;CSRP3	NA	Quiescent/Low	-0.113387	0.0255271	8.92022e-06	8.92022e-06	0.674652	+---	8.92022e-06	0.0232598	0.0112821	0.104348	0.9139	-0.12535	0.0587271	0.0328067	-0.117146	0.0445707	0.00858096	-0.122762	0.0392404	0.00175722	1	0	0
	cg16017089	chr11	73053830	RELT(-33478); ARHGEF17(+34497)	Body	NM_014786	ARHGEF17	Island	Active TSS	0.129093	0.0290748	8.99494e-06	8.99494e-06	0.598335	++++	8.99494e-06	0.0233221	0.0906806	0.121913	0.456988	0.187141	0.0585748	0.00139872	0.151104	0.0636829	0.0176558	0.0948808	0.0416079	0.0225866	1	0	0
	cg04778178	chr7	27162294	HOXA3(-3081)	5'UTR	NM_153631	HOXA3	Island	Repressed PolyComb	0.126421	0.028539	9.43342e-06	9.43342e-06	0.458338	++++	9.43342e-06	0.0243216	0.104563	0.123727	0.39805	0.154598	0.0524003	0.00317429	0.204359	0.0699392	0.00347849	0.0847133	0.0410363	0.0389844	1	0	0
	cg11859982	chr7	127907529	LEP(+26193); RBM28(+76432)	NA	NA	NA	N_Shelf	Active TSS	0.125686	0.0283882	9.53743e-06	0.000277181	0.22475	++++	9.53743e-06	0.0244524	0.107059	0.125977	0.395418	0.207821	0.0585515	0.000386152	0.174174	0.06486	0.00724456	0.0727746	0.03927	0.0638557	1	0	0
	cg12163800	chr17	74475355	RHBDF2(+22133); AANAT(+25923)	Body;Body	NM_001005498;NM_024599	RHBDF2;RHBDF2	Island	Weak transcription	0.119923	0.0271033	9.65873e-06	0.0117238	0.0611687	-+++	9.65873e-06	0.0246258	-0.0274702	0.140352	0.844826	0.0838533	0.0576171	0.145571	0.245802	0.0555545	9.66551e-06	0.0871808	0.0381998	0.0224757	1	0	0
	cg16230352	chr8	42123158	PLAT(-57917); IKBKB(-5661)	NA	NA	NA	NA	Enhancers	-0.135631	0.0306903	9.89926e-06	0.00020883	0.271249	----	9.89926e-06	0.0247952	-0.210123	0.0992736	0.0342932	-0.216842	0.0691998	0.00172693	-0.0348827	0.0727667	0.63167	-0.125871	0.0421623	0.00283218	1	0	0
	cg13220900	chr6	35285967	PPARD(-24423); DEF6(+20339)	Body	NM_022047	DEF6	NA	Active TSS	0.128391	0.0290539	9.91318e-06	0.000108751	0.285954	++++	9.91318e-06	0.0247952	0.176281	0.118228	0.135955	0.222154	0.0591441	0.000172547	0.091227	0.062122	0.141965	0.0921291	0.0419549	0.0280985	1	0	0
	cg04229059	chr16	58718971	SLC38A7(-345)	TSS1500	NM_018231	SLC38A7	S_Shore	Active TSS	0.132424	0.0299751	9.9715e-06	9.9715e-06	0.933355	++++	9.9715e-06	0.0247952	0.138603	0.120119	0.248546	0.150427	0.0594272	0.0113646	0.154783	0.0652411	0.0176695	0.111914	0.0436208	0.0102995	1	0	0
	cg25004071	chr20	60639474	TAF4(+1391); CDH4(+811993)	Body	NM_003185	TAF4	Island	Active TSS	0.115795	0.0262122	9.98134e-06	0.00330164	0.160261	-+++	9.98134e-06	0.0247952	-0.0371075	0.0999879	0.710548	0.179355	0.0496282	0.000301536	0.0574721	0.0560757	0.305409	0.12852	0.0397975	0.00124069	1	0	0
	cg22858630	chr1	47060645	KNCN(-43759); MKNK1(+9240)	Body;Body;5'UTR;5'UTR;5'UTR	NR_024174;NR_024176;NM_001135553;NM_003684;NM_198973	MKNK1;MKNK1;MKNK1;MKNK1;MKNK1	NA	Weak transcription	-0.133401	0.0301999	9.99531e-06	9.99531e-06	0.567336	----	9.99531e-06	0.0247952	-0.0569838	0.12404	0.645949	-0.106669	0.0645402	0.0983824	-0.0821803	0.0674547	0.223109	-0.173011	0.0418262	3.52772e-05	1	0	0
	cg03984375	chr22	46484046	WNT7B(-111038); PPARA(-62452)	Body	NR_027033	LOC400931	S_Shelf	Enhancers	0.128717	0.0291542	1.00996e-05	0.000576787	0.227421	++++	1.00996e-05	0.0249193	0.0537193	0.125493	0.668602	0.227488	0.0592832	0.000124392	0.0643458	0.0600891	0.284242	0.118719	0.0425812	0.00530226	1	0	0
	cg26796443	chr12	15844458	EPS8(+98051); PTPRO(+369128)	5'UTR	NM_004447	EPS8	NA	Quiescent/Low	-0.13268	0.0300628	1.01741e-05	0.00158038	0.234214	+---	1.01741e-05	0.0249689	0.0287658	0.143042	0.840621	-0.178615	0.0642015	0.00540087	-0.0384498	0.0672939	0.567748	-0.162225	0.0410247	7.67514e-05	1	0	0
	cg23363263	chr2	224751989	AP1S3(-49691); WDFY1(+58114)	Body	NM_020830	WDFY1	NA	Weak transcription	-0.129338	0.0293183	1.02645e-05	1.02645e-05	0.423187	----	1.02645e-05	0.0250567	-0.0318247	0.108587	0.76946	-0.176307	0.0611112	0.0039139	-0.188648	0.0652322	0.0038287	-0.0976528	0.0416738	0.0191157	1	0	0
	cg13172549	chr7	27153636	HOXA2(-11207); HOXA3(+5577)	5'UTR;5'UTR;TSS200	NM_153631;NM_030661;NM_153632	HOXA3;HOXA3;HOXA3	Island	Repressed PolyComb	0.122662	0.0278132	1.03274e-05	0.00673925	0.0829685	-+++	1.03274e-05	0.0250768	-0.0486075	0.123551	0.694008	0.214857	0.0544887	8.04184e-05	0.157164	0.0578486	0.00659136	0.0717071	0.041115	0.0811486	1	0	0
	cg22143698	chr5	10608058	DAP(+153325); ROPN1L(+166423)	Body	NM_001164440	ANKRD33B	NA	Enhancers	-0.125019	0.0283711	1.05028e-05	6.81306e-05	0.293421	----	1.05028e-05	0.0253684	-0.222478	0.106344	0.0364329	-0.133505	0.057712	0.020706	-0.198412	0.0626807	0.00154849	-0.0752062	0.0408532	0.0656381	1	0	0
	cg12476754	chr7	47344750	TNS3(+234448)	Body	NM_022748	TNS3	NA	Enhancers	-0.124575	0.0282854	1.06164e-05	1.06164e-05	0.562744	----	1.06164e-05	0.0255086	-0.265579	0.118697	0.0252563	-0.076735	0.0686998	0.264012	-0.104043	0.0621908	0.0943341	-0.132249	0.0375692	0.000431323	1	0	0
	cg23950714	chr5	176935364	PDLIM7(-10781); DOK3(+1493)	Body;Body;Body	NM_024872;NM_001144876;NM_001144875	DOK3;DOK3;DOK3	S_Shelf	Weak transcription	-0.124128	0.0282004	1.07442e-05	0.000620982	0.180351	----	1.07442e-05	0.0256811	-0.0904552	0.128008	0.479792	-0.205522	0.0596666	0.000572092	-0.175477	0.0574672	0.00226172	-0.0647913	0.0403987	0.108759	1	0	0
	cg21761853	chr6	30704809	FLOT1(+5700); TUBB(+16832)	Body	NM_005803	FLOT1	NA	Strong transcription	-0.128874	0.0292879	1.08122e-05	1.08122e-05	0.538944	----	1.08122e-05	0.0257098	-0.135068	0.144513	0.349975	-0.20918	0.0624547	0.000810141	-0.101271	0.06843	0.138894	-0.105741	0.0392839	0.00710847	1	0	0
	cg07698804	chr17	80829309	ZNF750(-30856); B3GNTL1(+180376)	Body	NM_005993	TBCD	N_Shore	Strong transcription	0.1254	0.028506	1.08714e-05	5.12742e-05	0.328549	++++	1.08714e-05	0.0257173	0.326002	0.12292	0.00799826	0.120583	0.0634603	0.0574154	0.156813	0.0658832	0.017305	0.0972301	0.0381871	0.0108918	1	0	0
	cg25469714	chr10	16949821	RSU1(-90440); CUBN(+222008)	Body	NM_001081	CUBN	NA	Quiescent/Low	-0.132893	0.0302445	1.11304e-05	1.39119e-05	0.384464	----	1.11304e-05	0.0261262	-0.022581	0.112297	0.840634	-0.217728	0.0623121	0.000475563	-0.117538	0.0647011	0.0692737	-0.114664	0.0439588	0.00909546	0	0	0
	cg13912311	chr9	127265348	NR5A1(+4360); GPR144(+51926)	Body	NM_004959	NR5A1	Island	Repressed PolyComb	0.120271	0.0273795	1.11928e-05	1.11928e-05	0.601462	++++	1.11928e-05	0.0261262	0.171527	0.0985742	0.0818453	0.174488	0.0557085	0.00173525	0.0798652	0.0650311	0.219407	0.100654	0.0385649	0.00905461	1	0	0
	cg01463828	chr8	22446721	CCAR2(-15423); PDLIM2(+10468)	Body;Body;Body	NM_021630;NM_198042;NM_176871	PDLIM2;PDLIM2;PDLIM2	NA	Active TSS	0.129103	0.0293951	1.12319e-05	1.12319e-05	0.510573	++++	1.12319e-05	0.0261262	0.125087	0.110327	0.256886	0.158708	0.0662324	0.0165651	0.205285	0.0677143	0.00243232	0.0924898	0.0398694	0.0203505	1	0	0
	cg10327067	chr8	37549202	ZNF703(-4066)	NA	NA	NA	N_Shelf	Quiescent/Low	-0.103492	0.023568	1.1272e-05	2.82865e-05	0.360216	----	1.1272e-05	0.0261262	-0.0450463	0.088254	0.60976	-0.170486	0.0518954	0.00101916	-0.1409	0.0609718	0.0208385	-0.0768994	0.0311341	0.0135136	1	0	0
	cg14002345	chr11	31833016	PAX6(+6492); ELP4(+301720)	TSS200;5'UTR;TSS200	NM_000280;NM_001127612;NM_001604	PAX6;PAX6;PAX6	Island	Bivalent/Poised TSS	0.131677	0.0300061	1.14213e-05	8.49838e-05	0.28835	++++	1.14213e-05	0.0261933	0.290082	0.133441	0.0297154	0.164787	0.0591065	0.00530409	0.179787	0.067415	0.00765605	0.0788547	0.0427091	0.064846	1	0	0
	cg16405432	chr14	95973710	SYNE3(-31538); GLRX5(-27219)	NA	NA	NA	NA	Enhancers	-0.122591	0.0279403	1.14608e-05	1.14608e-05	0.983251	----	1.14608e-05	0.0261933	-0.0950361	0.0979825	0.332081	-0.132977	0.0645489	0.0393898	-0.136431	0.0644926	0.0343915	-0.118355	0.0378947	0.00178866	1	0	0
	cg17826679	chr19	10736038	SLC44A2(+105)	TSS200;Body	NM_020428;NM_001145056	SLC44A2;SLC44A2	Island	Flanking Active TSS	0.126321	0.0287919	1.14721e-05	1.14721e-05	0.963941	++++	1.14721e-05	0.0261933	0.0631995	0.133032	0.634736	0.127368	0.0574129	0.0265242	0.140341	0.060915	0.0212288	0.125404	0.041633	0.00259417	1	0	0
	cg25052156	chr10	123355454	FGFR2(+2462); WDR11(+744768)	5'UTR;5'UTR;5'UTR;5'UTR;5'UTR;5'UTR	NM_000141;NM_001144917;NM_022970;NM_001144918;NM_001144919;NM_001144915	FGFR2;FGFR2;FGFR2;FGFR2;FGFR2;FGFR2	N_Shore	Bivalent/Poised TSS	0.1244	0.0283864	1.17391e-05	0.00107988	0.185503	++++	1.17391e-05	0.0266703	0.291195	0.104419	0.00529179	0.0332057	0.0628938	0.597524	0.150864	0.065879	0.0220204	0.126891	0.0387467	0.00105705	0	0	0
	cg16021126	chr13	44947611	SERP2(-366)	TSS1500	NM_001010897	SERP2	Island	Active TSS	0.120487	0.0275209	1.19763e-05	2.06957e-05	0.367933	++++	1.19763e-05	0.0270005	0.11692	0.102656	0.254727	0.17122	0.0639567	0.00742591	0.174621	0.0536146	0.0011261	0.0716822	0.0397445	0.071298	1	0	0
	cg23279355	chr5	78985592	CMYA5(-107)	TSS200	NM_153610	CMYA5	NA	Active TSS	0.127774	0.0291885	1.20022e-05	1.20022e-05	0.470797	-+++	1.20022e-05	0.0270005	-0.000479493	0.131461	0.99709	0.0692787	0.0612512	0.25803	0.164203	0.0591158	0.00547528	0.150126	0.0421377	0.000366984	1	0	0
	cg13491490	chr3	55646231	WNT5A(-122259); ERC2(+856159)	3'UTR	NM_015576	ERC2	NA	Quiescent/Low	-0.131965	0.0301579	1.20975e-05	1.20975e-05	0.822543	----	1.20975e-05	0.0270823	-0.0530692	0.12931	0.681509	-0.0980785	0.0617566	0.112253	-0.147987	0.0709389	0.0369682	-0.149968	0.0415662	0.000308633	0	0	0
	cg09475796	chr6	57071124	RAB23(+15953); BAG2(+34001)	Body;Body	NM_016277;NM_183227	RAB23;RAB23	NA	Quiescent/Low	-0.116914	0.0267287	1.21929e-05	0.000339101	0.271039	+---	1.21929e-05	0.0271634	0.0884548	0.112335	0.431038	-0.156928	0.055904	0.00499903	-0.128975	0.0509681	0.01139	-0.115011	0.0403055	0.00432431	1	0	0
	cg08379738	chr19	6477033	DENND1C(+4785); CRB3(+12740)	Body	NM_024898	DENND1C	Island	Weak transcription	0.131867	0.0301647	1.23359e-05	0.000147578	0.289069	++++	1.23359e-05	0.0272945	0.0307327	0.140089	0.826354	0.216456	0.0589705	0.000242009	0.153244	0.0666558	0.0215033	0.0870753	0.0432167	0.0439201	1	0	0
	cg26757820	chr10	76349278	KAT6B(-237104); ADK(+438292)	Body;Body	NM_001123;NM_006721	ADK;ADK	NA	Flanking Active TSS	0.124331	0.0284449	1.23707e-05	5.09077e-05	0.343397	-+++	1.23707e-05	0.0272945	-0.0464336	0.122734	0.705188	0.152771	0.0620887	0.013873	0.176002	0.0549204	0.00135213	0.101566	0.0415732	0.0145633	1	0	0
	cg02812891	chr2	233251773	ALPPL2(-19779); ALPP(+8530)	TSS200	NR_028501	ECEL1P2	Island	Bivalent Enhancer	0.129513	0.0296455	1.24978e-05	1.24978e-05	0.748523	++++	1.24978e-05	0.0273007	0.0992731	0.0978384	0.310266	0.18642	0.0666393	0.00515089	0.145885	0.0641569	0.0229733	0.105394	0.0420613	0.0122201	0	0	0
	cg01276536	chr17	79075920	AATK(+63896); BAIAP2(+66959)	Body;Body;Body;Body	NM_017450;NM_006340;NM_001144888;NM_017451	BAIAP2;BAIAP2;BAIAP2;BAIAP2	N_Shore	Weak transcription	-0.130791	0.0299429	1.2537e-05	2.2071e-05	0.371127	----	1.2537e-05	0.0273007	-0.0326566	0.140344	0.816003	-0.202814	0.0605628	0.000811572	-0.166237	0.0654915	0.0111394	-0.0897789	0.0423031	0.0338145	1	0	0
	cg24668061	chr17	43318760	FMNL1(+19605); SPATA32(+20718)	Body	NM_005892	FMNL1	Island	Flanking Active TSS	0.130731	0.0299309	1.2552e-05	1.2552e-05	0.539054	++++	1.2552e-05	0.0273007	0.0676727	0.126591	0.592943	0.206718	0.069872	0.00309114	0.159027	0.0651925	0.0147139	0.100934	0.0403657	0.0124019	1	0	0
	cg16199747	chr6	147235033	STXBP5(-290635); ADGB(+314933)	NA	NA	NA	NA	Active TSS	-0.127395	0.0291865	1.27201e-05	0.00281099	0.177785	+---	1.27201e-05	0.0275357	0.045845	0.0891206	0.606962	-0.189706	0.0638893	0.00298492	-0.114033	0.0681309	0.0941844	-0.143436	0.0412539	0.000507217	1	0	0
	cg09143713	chr20	9141615	PLCB4(-146831)	5'UTR;5'UTR	NM_182797;NM_000933	PLCB4;PLCB4	NA	Enhancers	-0.118959	0.0272648	1.28235e-05	1.28235e-05	0.720421	----	1.28235e-05	0.0276292	-0.024955	0.100583	0.804055	-0.126204	0.0643782	0.0499551	-0.157709	0.0589278	0.00744374	-0.113917	0.0373424	0.00228378	1	1	0
	cg24040595	chr7	27185512	HOXA5(-2226)	Body	NM_024014	HOXA6	Island	Repressed PolyComb	0.122732	0.0281426	1.29422e-05	0.000558004	0.24443	++++	1.29422e-05	0.0276644	9.41905e-05	0.104587	0.999281	0.200525	0.0511329	8.79488e-05	0.110899	0.0702452	0.114396	0.0951861	0.0413073	0.0212036	1	0	0
	cg22787468	chr17	27309113	PHF12(-30325); SEZ6(+24202)	Body;Body	NM_001098635;NM_178860	SEZ6;SEZ6	N_Shelf	Weak transcription	-0.129119	0.0296092	1.29604e-05	1.29604e-05	0.418286	----	1.29604e-05	0.0276644	-0.154397	0.103846	0.137072	-0.222155	0.067409	0.000981999	-0.126422	0.0616305	0.0402392	-0.0899583	0.0420868	0.0325617	1	0	0
	cg07480446	chr2	239069576	FAM132B(+1928); ILKAP(+42793)	NA	NA	NA	S_Shore	Weak Repressed PolyComb	-0.12804	0.0293752	1.30798e-05	1.30798e-05	0.87651	----	1.30798e-05	0.0277901	-0.0510921	0.120814	0.67237	-0.105322	0.0625843	0.0923972	-0.139018	0.0650371	0.0325553	-0.142199	0.0408711	0.000502922	1	0	0
	cg16651126	chr7	27170552	HOXA4(-135)	TSS200	NM_002141	HOXA4	Island	Bivalent/Poised TSS	0.130138	0.0298697	1.3195e-05	1.3195e-05	0.428916	++++	1.3195e-05	0.0279057	0.188779	0.105817	0.0744201	0.0626796	0.066661	0.347076	0.203866	0.0641092	0.00147286	0.115941	0.0421387	0.0059339	1	0	0
	cg01027532	chr7	27155974	HOXA2(-13545); HOXA3(+3239)	5'UTR;5'UTR	NM_153631;NM_030661	HOXA3;HOXA3	S_Shore	Repressed PolyComb	0.127989	0.0293838	1.32606e-05	0.000126444	0.319033	-+++	1.32606e-05	0.0279067	-0.00612337	0.120783	0.959567	0.0801826	0.0643975	0.213088	0.208907	0.0615452	0.000687855	0.12689	0.0413621	0.00215649	1	0	0
	cg14663914	chr19	827739	AZU1(-86)	TSS200	NM_001700	AZU1	NA	Weak Repressed PolyComb	-0.11711	0.0268939	1.33362e-05	1.33362e-05	0.54179	----	1.33362e-05	0.0279067	-0.124733	0.100368	0.21396	-0.12895	0.054725	0.0184562	-0.0316325	0.0646407	0.624588	-0.139286	0.0375272	0.000205957	1	0	0
	cg06166490	chr7	27143334	HOXA2(-905)	TSS1500	NM_006735	HOXA2	Island	Repressed PolyComb	0.124211	0.028529	1.33779e-05	0.000112347	0.323198	++++	1.33779e-05	0.0279067	0.0891386	0.120341	0.458866	0.0373926	0.0674007	0.579045	0.194736	0.0537279	0.000289542	0.119323	0.0410634	0.00366287	1	0	0
	cg26199857	chr12	54764265	GPR84(-5995); ZNF385A(+20816)	Body;Body;Body	NM_001130968;NM_001130967;NM_015481	ZNF385A;ZNF385A;ZNF385A	Island	Flanking Active TSS	0.123762	0.0284547	1.3649e-05	0.0131426	0.0569965	++++	1.3649e-05	0.0283433	0.0290125	0.109877	0.791745	0.0606272	0.0629663	0.335622	0.258364	0.0581897	8.99463e-06	0.0973347	0.0406662	0.0166882	1	0	0
	cg09889997	chr1	7692321	VAMP3(-139007); CAMTA1(+846938)	Body	NM_015215	CAMTA1	NA	Quiescent/Low	-0.12164	0.0280124	1.40953e-05	1.40953e-05	0.911377	----	1.40953e-05	0.0291382	-0.112164	0.117263	0.338813	-0.0863212	0.0582488	0.138357	-0.141571	0.0598107	0.0179337	-0.13045	0.0399237	0.00108508	1	0	0
	cg04252044	chr3	188664747	TPRG1(-225015); LPP(+734027)	NA	NA	NA	N_Shore	Flanking Active TSS	-0.121566	0.0280143	1.42846e-05	1.42846e-05	0.543548	----	1.42846e-05	0.0293973	-0.0733784	0.0972255	0.450415	-0.187578	0.0614283	0.00226102	-0.06585	0.0647714	0.309319	-0.122896	0.0387769	0.00152798	1	0	0
	cg10794973	chr6	43692678	VEGFA(-45765); MRPS18A(-37151)	NA	NA	NA	NA	Quiescent/Low	-0.128602	0.029646	1.43848e-05	1.43848e-05	0.441977	----	1.43848e-05	0.0294712	-0.195126	0.109107	0.0737144	-0.176628	0.0612895	0.00395328	-0.163417	0.0626146	0.00905727	-0.0774237	0.0433342	0.0739916	1	0	0
	cg09256413	chr1	72566690	NEGR1(+181726)	Body	NM_173808	NEGR1	NA	Quiescent/Low	-0.127565	0.0294255	1.45637e-05	0.0079931	0.137975	----	1.45637e-05	0.0295836	-0.293478	0.115428	0.0110058	-0.0447569	0.0692991	0.518376	-0.0442187	0.071497	0.536267	-0.158771	0.0384612	3.65821e-05	1	0	0
	cg17952939	chr1	9154250	SLC2A5(-24476); GPR157(+34978)	NA	NA	NA	NA	Quiescent/Low	-0.128013	0.0295331	1.46053e-05	0.000931681	0.159793	----	1.46053e-05	0.0295836	-0.156878	0.129409	0.225412	-0.250812	0.064386	9.80184e-05	-0.117796	0.0585971	0.0444032	-0.0768359	0.0424726	0.0704398	1	0	0
	cg02293044	chr22	29703543	GAS2L1(+513)	5'UTR;5'UTR;5'UTR	NM_152236;NM_006478;NM_152237	GAS2L1;GAS2L1;GAS2L1	Island	Active TSS	0.101475	0.0234166	1.46779e-05	0.0188057	0.0741552	-+++	1.46779e-05	0.0295836	-0.0345429	0.0865484	0.689807	0.15544	0.0455779	0.000648611	0.0293129	0.0475609	0.537681	0.132884	0.0361142	0.000233656	1	0	0
	cg08027484	chr6	10556523	GCNT6(-77469); GCNT2(+27935)	5'UTR;1stExon;Body	NM_001491;NM_001491;NM_145649	GCNT2;GCNT2;GCNT2	NA	Active TSS	0.117891	0.0272066	1.46975e-05	0.00093604	0.186601	++++	1.46975e-05	0.0295836	0.00704261	0.134325	0.958186	0.190211	0.0580866	0.00105808	0.180013	0.0596836	0.00256029	0.0723346	0.0373079	0.0525191	1	0	0
	cg11724366	chr19	681815	FSTL3(+5424); PRSS57(+13644)	3'UTR	NM_005860	FSTL3	S_Shore	Quiescent/Low	-0.123254	0.0284537	1.47941e-05	1.47941e-05	0.485489	----	1.47941e-05	0.0296481	-0.080119	0.110061	0.466645	-0.172257	0.0624056	0.00577505	-0.0421262	0.065619	0.520885	-0.138051	0.0388196	0.000376228	1	0	0
	cg21385909	chr15	31621843	KLF13(+2786); OTUD7A(+325698)	Body	NM_015995	KLF13	Island	Active TSS	0.126541	0.0292231	1.48985e-05	1.48985e-05	0.539443	++++	1.48985e-05	0.0297274	0.166923	0.137059	0.223265	0.203343	0.062991	0.001246	0.117445	0.0755051	0.119836	0.0976992	0.0380609	0.0102607	1	0	0
	cg25059899	chr18	60904328	BCL2(+83032); PHLPP1(+521646)	Body	NM_000633	BCL2	NA	Quiescent/Low	-0.131128	0.0302895	1.4967e-05	1.4967e-05	0.607209	----	1.4967e-05	0.0297348	-0.0639151	0.149449	0.66889	-0.201897	0.0622685	0.00118544	-0.0993683	0.0675787	0.141451	-0.116545	0.041947	0.00546282	1	0	0
	cg19692322	chr1	3621048	SMIM1(-68303); TP73(+51965)	Body;Body;Body;Body	NM_001126240;NM_005427;NM_001126242;NM_001126241	TP73;TP73;TP73;TP73	N_Shelf	Quiescent/Low	-0.132033	0.0305179	1.51571e-05	1.51571e-05	0.463024	----	1.51571e-05	0.0299689	-0.269578	0.124573	0.0304633	-0.101682	0.0753578	0.177235	-0.188746	0.0660867	0.00428969	-0.104718	0.0406821	0.0100517	1	0	0
	cg18217136	chr20	36157651	BLCAP(-1319)	TSS1500;TSS1500	NM_001167820;NM_006698	BLCAP;BLCAP	S_Shore	Quiescent/Low	-0.124857	0.028868	1.52455e-05	1.52455e-05	0.88387	----	1.52455e-05	0.0299689	-0.110799	0.121117	0.360291	-0.124423	0.0648662	0.0550913	-0.169735	0.0640521	0.00805037	-0.109671	0.0392117	0.00515979	1	0	0
	cg01132696	chr6	33048558	HLA-DPA1(-72)	Body	NM_002121	HLA-DPB1	Island	Active TSS	0.124676	0.0288322	1.53079e-05	1.53079e-05	0.769881	++++	1.53079e-05	0.0299689	0.133037	0.133869	0.32033	0.175953	0.0610604	0.00395638	0.0855694	0.0624106	0.170353	0.117959	0.04009	0.00325726	1	0	0
	cg17590710	chr5	177740069	PHYKPL(-80284); COL23A1(+277486)	Body	NM_173465	COL23A1	NA	Quiescent/Low	-0.13209	0.0305506	1.5346e-05	1.5346e-05	0.805819	----	1.5346e-05	0.0299689	-0.0695318	0.136676	0.610938	-0.164005	0.06359	0.00990588	-0.0905265	0.0622774	0.146057	-0.144129	0.0441615	0.00109972	1	0	0
	cg12720971	chr19	695642	PRSS57(-183)	TSS200	NM_214710	PRSSL1	NA	Repressed PolyComb	-0.179636	0.0415862	1.56307e-05	1.56307e-05	0.463422	---.	1.56307e-05	0.0303739	-0.113933	0.115697	0.324748	-0.236311	0.0622219	0.000145944	-0.139958	0.0638573	0.0283989	NA	NA	NA	1	0	0
	cg18036081	chr22	29605147	EMID1(+3308); RHBDD3(+58819)	Body	NM_133455	EMID1	S_Shelf	Weak transcription	-0.129094	0.029891	1.56858e-05	0.00126352	0.151698	----	1.56858e-05	0.0303739	-0.187228	0.136607	0.170513	-0.103665	0.0674066	0.124071	-0.264582	0.0687385	0.000118546	-0.0877741	0.0397177	0.0271088	0	0	0
	cg19321979	chr1	156610966	BCAN(-773)	TSS1500;TSS1500	NM_198427;NM_021948	BCAN;BCAN	N_Shore	Flanking Active TSS	-0.127785	0.0296185	1.60076e-05	1.60076e-05	0.666024	----	1.60076e-05	0.0305741	-0.187655	0.125408	0.134562	-0.0659846	0.0594526	0.267056	-0.154617	0.0687125	0.0244357	-0.14153	0.0414651	0.000641995	1	0	0
	cg13314965	chr3	196065506	ENSG00000273331(-263); TM4SF19(-248)	TSS1500	NM_138461	TM4SF19	NA	Weak Repressed PolyComb	-0.126369	0.0292924	1.60293e-05	1.60293e-05	0.669837	----	1.60293e-05	0.0305741	-0.180649	0.116233	0.120138	-0.163602	0.0614971	0.00780647	-0.15524	0.063518	0.014524	-0.0900754	0.0415533	0.0301811	1	0	0
	cg09208628	chr14	70352365	SMOC1(+6233); SLC8A3(+303421)	Body;Body	NM_001034852;NM_022137	SMOC1;SMOC1	NA	Weak Repressed PolyComb	-0.142405	0.0330146	1.60771e-05	1.60771e-05	0.434357	--.-	1.60771e-05	0.0305741	-0.279826	0.118927	0.0186268	-0.104447	0.0659792	0.113414	NA	NA	NA	-0.14079	0.0402571	0.000470047	0	0	0
	cg21524899	chr1	225662606	LBR(-46088); ENAH(+178237)	NA	NA	NA	N_Shore	Flanking Active TSS	0.129689	0.0300668	1.60777e-05	0.0015594	0.136477	++++	1.60777e-05	0.0305741	0.145894	0.12544	0.244803	0.254559	0.0630819	5.45149e-05	0.117882	0.0660652	0.0743706	0.0768552	0.0421743	0.0684062	1	0	0
	cg19690214	chr6	154678326	IPCEF1(-27112); CNKSR3(+153466)	TSS1500;TSS1500	NM_001130700;NM_015553	IPCEF1;IPCEF1	NA	Weak Repressed PolyComb	-0.134286	0.0311429	1.61822e-05	1.61822e-05	0.734484	----	1.61822e-05	0.0305741	-0.0735071	0.144767	0.611621	-0.156642	0.0670295	0.0194434	-0.0776915	0.065286	0.234039	-0.155578	0.0435957	0.00035883	1	0	0
	cg11744304	chr7	100875822	PLOD3(-14869); CLDN15(+6278)	Body	NM_014343	CLDN15	Island	Weak transcription	0.12343	0.0286256	1.61889e-05	1.61889e-05	0.983429	++++	1.61889e-05	0.0305741	0.117692	0.103123	0.253751	0.14545	0.0622666	0.0194952	0.120856	0.0643736	0.0604619	0.116223	0.0399332	0.00360914	1	0	0
	cg06811467	chr1	154299179	ATP8B2(-1096)	TSS1500;5'UTR	NM_020452;NM_001005855	ATP8B2;ATP8B2	N_Shore	Flanking Active TSS	0.118028	0.0273846	1.63233e-05	0.00448278	0.176032	++++	1.63233e-05	0.0307017	0.0312792	0.123045	0.799333	0.159474	0.0513045	0.0018811	0.00692502	0.0619205	0.910952	0.148284	0.0399457	0.000205517	1	0	0
	cg19464524	chr10	93870321	CPEB3(+180522); BTAF1(+186796)	Body	NM_014912	CPEB3	NA	Enhancers	-0.113922	0.0264459	1.64927e-05	0.000505704	0.276666	----	1.64927e-05	0.0308252	-0.073277	0.108456	0.499269	-0.0381182	0.0686777	0.578874	-0.205976	0.0588665	0.00046694	-0.105586	0.0344171	0.00215612	1	0	0
	cg18680977	chr7	27155039	HOXA2(-12610); HOXA3(+4174)	5'UTR;TSS1500;5'UTR	NM_153631;NM_153632;NM_030661	HOXA3;HOXA3;HOXA3	Island	Repressed PolyComb	0.126259	0.0293142	1.65412e-05	1.65412e-05	0.648611	++++	1.65412e-05	0.0308252	0.029816	0.124981	0.811443	0.142946	0.0674638	0.0341022	0.180513	0.0618215	0.00350128	0.107357	0.0402154	0.00759553	1	0	0
	cg27624319	chr20	33147017	MAP1LC3A(+12360); PIGU(+117871)	Body;Body	NM_032514;NM_181509	MAP1LC3A;MAP1LC3A	Island	Active TSS	0.121382	0.0281861	1.65906e-05	1.65906e-05	0.39541	++++	1.65906e-05	0.0308252	0.068983	0.0986869	0.484547	0.193724	0.0559695	0.000537694	0.140843	0.0611724	0.0213129	0.0811527	0.0419007	0.0527718	1	0	0
	cg24211976	chr15	60285744	BNIP2(-304012); FOXB1(-10676)	NA	NA	NA	N_Shore	Repressed PolyComb	0.124389	0.0289104	1.68821e-05	0.00247317	0.108389	++++	1.68821e-05	0.0312405	0.152929	0.141807	0.280844	0.135783	0.0627039	0.0303527	0.233965	0.0575525	4.79826e-05	0.0610526	0.0411529	0.137927	1	0	0
	cg07636142	chr7	69292759	AUTS2(+228441)	Body;Body;Body	NM_015570;NM_001127232;NM_001127231	AUTS2;AUTS2;AUTS2	NA	Weak transcription	-0.129837	0.0301917	1.70483e-05	1.70483e-05	0.861893	----	1.70483e-05	0.0314212	-0.229373	0.119353	0.0546313	-0.119249	0.0632045	0.0591989	-0.124826	0.0724433	0.0848734	-0.124065	0.0413105	0.00267132	1	1	0
	cg08659179	chr5	27038707	CDH9(-15)	TSS200	NM_016279	CDH9	NA	Active TSS	0.124691	0.0290122	1.72451e-05	0.00142361	0.126623	++++	1.72451e-05	0.031657	0.180341	0.152509	0.237009	0.239159	0.0669217	0.000351952	0.157663	0.0575046	0.00611153	0.0634619	0.0401814	0.114248	1	0	0
	cg27656498	chr5	14492820	FAM105B(-172036); TRIO(+349010)	Body	NM_007118	TRIO	NA	Strong transcription	-0.118577	0.027627	1.77028e-05	1.77028e-05	0.805985	----	1.77028e-05	0.0323677	-0.144343	0.109882	0.188976	-0.058574	0.0671552	0.383089	-0.126593	0.0643899	0.0492947	-0.130661	0.0361686	0.0003032	0	0	0
	cg27485921	chr2	46747379	ATP6V1E2(-284)	TSS1500	NM_080653	ATP6V1E2	NA	Quiescent/Low	-0.124587	0.0290419	1.78741e-05	1.78741e-05	0.427355	----	1.78741e-05	0.0324473	-0.0361218	0.114222	0.751819	-0.209031	0.0614531	0.000670258	-0.10424	0.0665207	0.117108	-0.106824	0.0402193	0.00790665	1	0	0
	cg04149015	chr16	31159854	PRSS8(-12772); PRSS36(+1560)	Body	NM_173502	PRSS36	Island	Weak Repressed PolyComb	0.126616	0.029516	1.78878e-05	1.78878e-05	0.530936	++++	1.78878e-05	0.0324473	0.0797551	0.11267	0.47903	0.179544	0.0642492	0.00519809	0.0521011	0.0665244	0.433517	0.139444	0.0407956	0.000630599	1	1	0
	cg04602992	chr17	62009628	CD79B(+67)	1stExon;1stExon;5'UTR;1stExon;5'UTR;5'UTR	NM_021602;NM_001039933;NM_001039933;NM_000626;NM_000626;NM_021602	CD79B;CD79B;CD79B;CD79B;CD79B;CD79B	NA	Quiescent/Low	-0.121439	0.0283174	1.79891e-05	1.79891e-05	0.4739	----	1.79891e-05	0.0325026	-0.0644437	0.116965	0.581657	-0.19864	0.059369	0.000820319	-0.12426	0.0584155	0.0334061	-0.0903557	0.0409198	0.0272363	1	0	0
	cg10752406	chr19	827776	AZU1(-49)	TSS200	NM_001700	AZU1	NA	Weak Repressed PolyComb	-0.121936	0.0284521	1.82206e-05	1.82206e-05	0.456494	----	1.82206e-05	0.0326847	-0.169771	0.100485	0.0911184	-0.182315	0.0609238	0.0027669	-0.149265	0.0644039	0.0204689	-0.0778392	0.039976	0.0515173	1	0	0
	cg19048532	chr7	27148002	HOXA2(-5573); HOXA3(+11211)	Body;Body;Body	NM_153632;NM_153631;NM_030661	HOXA3;HOXA3;HOXA3	Island	Repressed PolyComb	0.121164	0.0282733	1.82355e-05	0.000447416	0.230399	++++	1.82355e-05	0.0326847	0.0487023	0.102895	0.635984	0.149183	0.0595999	0.012312	0.228409	0.0664949	0.000592582	0.0821736	0.0392585	0.0363363	1	0	0
	cg26534847	chr20	36932479	BPI(-45)	TSS200	NM_001725	BPI	NA	Weak transcription	-0.122518	0.0286006	1.83766e-05	0.00126915	0.160623	----	1.83766e-05	0.0326847	-0.115948	0.127913	0.364691	-0.21399	0.0549105	9.73659e-05	-0.143523	0.0609282	0.0184926	-0.0589968	0.0422445	0.162547	0	0	0
	cg03962019	chr1	41807865	SCMH1(-180762); FOXO6(-19728)	NA	NA	NA	NA	Quiescent/Low	0.113848	0.0265814	1.84388e-05	1.84388e-05	0.745692	++++	1.84388e-05	0.0326847	0.0104647	0.11841	0.929577	0.156055	0.0649594	0.0162901	0.100096	0.0644485	0.120394	0.114636	0.0339769	0.000741047	1	0	0
	cg07883622	chr12	62998134	MON2(+137538); PPM1H(+330682)	TSS1500	NM_175895	C12orf61	S_Shore	Active TSS	-0.116145	0.0271183	1.8446e-05	0.000462658	0.223729	----	1.8446e-05	0.0326847	-0.107784	0.111863	0.335277	-0.0890027	0.0486052	0.0670803	-0.223903	0.0584883	0.000129099	-0.0818666	0.0420973	0.0518109	0	0	0
	cg21122199	chr17	58499720	USP32(-30226); APPBP2(+103859)	TSS200	NM_181707	C17orf64	S_Shore	Quiescent/Low	-0.119636	0.027941	1.85434e-05	1.85434e-05	0.899073	----	1.85434e-05	0.0327309	-0.125224	0.0915404	0.171323	-0.161452	0.0689395	0.0191838	-0.0890529	0.0672544	0.185464	-0.115933	0.0370099	0.00173332	1	0	0
	cg20901787	chr17	79936477	ASPSCR1(+1052); STRA13(+44316)	Body	NM_024083	ASPSCR1	S_Shore	Flanking Active TSS	0.122112	0.0285384	1.87847e-05	0.000272225	0.271443	++++	1.87847e-05	0.03275	0.239405	0.116728	0.0402702	0.0653852	0.0646342	0.31172	0.210673	0.0661827	0.00145655	0.0999089	0.0381587	0.00883823	0	0	0
	cg16191087	chr9	116225764	ZNF618(-412797); RGS3(+18754)	TSS1500;Body	NM_017790;NM_144488	RGS3;RGS3	Island	Active TSS	0.120597	0.0281892	1.88471e-05	0.00455549	0.0889402	++++	1.88471e-05	0.03275	0.0422804	0.107714	0.69467	0.22843	0.0564683	5.22618e-05	0.15514	0.0639868	0.0153265	0.0628104	0.0403435	0.119497	1	0	0
	cg22952459	chr10	85932784	C10orf99(-709)	TSS1500	NM_207373	C10orf99	NA	Quiescent/Low	-0.118134	0.0276139	1.8853e-05	0.00323571	0.209532	----	1.8853e-05	0.03275	-0.0230733	0.091803	0.801555	-0.0743146	0.0647632	0.251183	-0.0677844	0.0563976	0.229401	-0.17682	0.0395299	7.71007e-06	1	0	0
	cg01691710	chr8	49292285	EFCAB1(+355505); UBE2V2(+371326)	NA	NA	NA	N_Shore	Active TSS	-0.128041	0.0299335	1.88997e-05	1.88997e-05	0.430806	----	1.88997e-05	0.03275	-0.10592	0.126003	0.400563	-0.0350304	0.0667883	0.599931	-0.12929	0.0683701	0.0586207	-0.163778	0.0403251	4.87711e-05	1	0	0
	cg16402875	chr7	29229717	CHN2(-4310)	NA	NA	NA	N_Shelf	Flanking Active TSS	0.122151	0.0285574	1.8911e-05	1.8911e-05	0.660077	++++	1.8911e-05	0.03275	0.201691	0.083706	0.0159735	0.153896	0.0636226	0.0155683	0.0955102	0.0645568	0.139013	0.100688	0.0409447	0.0139277	1	1	0
	cg14622996	chr6	32109801	FKBPL(-11734); PRRT1(+9927)	NA	NA	NA	NA	Quiescent/Low	-0.127751	0.0298935	1.9239e-05	1.9239e-05	0.814323	----	1.9239e-05	0.0331928	-0.019884	0.14455	0.89059	-0.162655	0.0609912	0.00765624	-0.110512	0.0699143	0.113952	-0.126591	0.0409007	0.0019676	1	0	0
	cg09479694	chr8	70744954	SLCO5A1(+2344); SULF1(+366096)	5'UTR;1stExon;5'UTR;5'UTR;1stExon	NM_030958;NM_001146009;NM_001146008;NM_001146009;NM_001146008	SLCO5A1;SLCO5A1;SLCO5A1;SLCO5A1;SLCO5A1	Island	Flanking Active TSS	0.126153	0.0295278	1.9343e-05	1.9343e-05	0.919872	++++	1.9343e-05	0.0332472	0.161526	0.101635	0.112	0.154751	0.062464	0.0132329	0.120208	0.0654448	0.0662408	0.109439	0.0422446	0.00958111	0	0	0
	cg19216624	chr7	127749463	LEP(-131873); LRRC4(-78341)	NA	NA	NA	S_Shore	Weak transcription	-0.132358	0.0309949	1.95205e-05	1.95205e-05	0.921839	----	1.95205e-05	0.0333112	-0.046449	0.152513	0.760703	-0.133599	0.0638285	0.0363408	-0.162693	0.0753209	0.0307725	-0.128959	0.0416589	0.00196426	1	0	0
	cg04002758	chr16	28303471	SBK1(-368)	TSS1500	NM_001024401	SBK1	N_Shore	Active TSS	-0.130188	0.0304872	1.95254e-05	1.95254e-05	0.911547	----	1.95254e-05	0.0333112	-0.210617	0.118377	0.0752062	-0.115079	0.0697023	0.0987368	-0.133961	0.0662785	0.0432615	-0.124079	0.041847	0.00302613	1	0	0
	cg24938968	chr11	69947014	FADD(-102254); ANO1(+22607)	Body;Body	NM_018043;NR_030691	ANO1;ANO1	NA	Weak Repressed PolyComb	-0.17227	0.0403677	1.97664e-05	1.97664e-05	0.725036	---.	1.97664e-05	0.0335078	-0.258458	0.115221	0.0248873	-0.163455	0.0622027	0.00859432	-0.157214	0.0597733	0.00853428	NA	NA	NA	0	0	0
	cg02616489	chr3	18404925	TBC1D5(-663414); SATB1(+61139)	Body;Body	NM_001131010;NM_002971	SATB1;SATB1	NA	Weak transcription	-0.131588	0.0308365	1.97867e-05	1.97867e-05	0.98939	----	1.97867e-05	0.0335078	-0.079388	0.164181	0.628712	-0.138299	0.0666245	0.0379129	-0.137241	0.0670476	0.0406658	-0.130119	0.0420029	0.00194932	0	0	0
	cg05928290	chr14	54418728	DDHD1(-798913); BMP4(+4800)	Body;Body;Body	NM_130850;NM_001202;NM_130851	BMP4;BMP4;BMP4	Island	Bivalent/Poised TSS	0.121987	0.0285979	1.99371e-05	8.94884e-05	0.328959	++++	1.99371e-05	0.0336384	0.0217448	0.11323	0.847711	0.179957	0.0584418	0.00207519	0.180949	0.0653136	0.00559768	0.0847804	0.0402412	0.0351342	1	0	0
	cg03745491	chr19	6476951	DENND1C(+4867); CRB3(+12658)	Body	NM_024898	DENND1C	Island	Active TSS	0.1307	0.0306472	2.00206e-05	2.00206e-05	0.442738	++++	2.00206e-05	0.0336555	0.102735	0.147334	0.485618	0.114409	0.0642029	0.0747509	0.220549	0.0632223	0.00048579	0.0979165	0.0436092	0.0247478	1	0	0
	cg09890213	chr12	52409033	NR4A1(-7582); GRASP(+8310)	3'UTR	NM_181711	GRASP	Island	Enhancers	0.124542	0.0292234	2.02847e-05	0.000270664	0.265975	++++	2.02847e-05	0.0338817	0.100542	0.139278	0.470369	0.217874	0.05857	0.000199304	0.130138	0.0598702	0.0297299	0.0743867	0.0426824	0.0813693	1	0	0
	cg19863740	chr22	44576869	PARVG(+100)	5'UTR;Body;1stExon;TSS1500;TSS1500;Body;5'UTR	NM_001137605;NR_024427;NM_022141;NM_001137606;NR_024428;NR_024426;NM_022141	PARVG;PARVG;PARVG;PARVG;PARVG;PARVG;PARVG	NA	Weak Repressed PolyComb	-0.122963	0.0288548	2.03122e-05	0.00125387	0.192447	+---	2.03122e-05	0.0338817	0.0136289	0.135714	0.920008	-0.201566	0.0557092	0.000296688	-0.163737	0.0642475	0.0108178	-0.0752387	0.0414411	0.0694381	1	0	0
	cg13390975	chr5	34915890	BRIX1(+410); RAD1(+980)	1stExon;TSS200;TSS200	NM_018321;NR_026591;NM_002853	BRIX1;RAD1;RAD1	Island	Active TSS	0.131196	0.0307997	2.04739e-05	2.04739e-05	0.878161	++++	2.04739e-05	0.0338817	0.159734	0.113172	0.158117	0.131786	0.0684495	0.0541919	0.0821752	0.0691512	0.234699	0.145464	0.0425041	0.000620816	1	0	0
	cg25143652	chr20	62168670	PTK6(+24)	1stExon;5'UTR	NM_005975;NM_005975	PTK6;PTK6	Island	Repressed PolyComb	-0.12112	0.0284396	2.05489e-05	2.05489e-05	0.543224	----	2.05489e-05	0.0338817	-0.122235	0.108639	0.260527	-0.0898463	0.0596281	0.131867	-0.201301	0.0625667	0.0012937	-0.101962	0.0403256	0.0114565	1	0	0
	cg10993086	chr1	159919350	IGSF9(-3965)	NA	NA	NA	S_Shelf	Weak Repressed PolyComb	-0.113171	0.0265763	2.05952e-05	7.20891e-05	0.34912	----	2.05952e-05	0.0338817	-0.14146	0.0919974	0.124133	-0.17256	0.0563966	0.0022151	-0.0265064	0.0600867	0.659114	-0.115987	0.0376279	0.00205281	1	0	0
	cg02071294	chr5	162993374	MAT2B(+60821)	NA	NA	NA	NA	Flanking Active TSS	-0.116328	0.0273193	2.06193e-05	0.0135343	0.125868	+---	2.06193e-05	0.0338817	0.118689	0.119215	0.319452	-0.104769	0.0474687	0.0273052	-0.0858491	0.0622181	0.167645	-0.168391	0.0419822	6.04594e-05	0	1	0
	cg18739367	chr8	38330740	TACC1(-313981); FGFR1(-5378)	NA	NA	NA	NA	Quiescent/Low	-0.115298	0.0270816	2.0678e-05	0.000354806	0.276836	----	2.0678e-05	0.0338817	-0.0834913	0.103305	0.418975	-0.206577	0.0562421	0.000239723	-0.0534849	0.0619923	0.388266	-0.101178	0.037975	0.0077142	1	0	0
	cg06607764	chr17	76719635	DNAH17(-146160); CYTH1(+58740)	Body;Body	NM_017456;NM_004762	CYTH1;CYTH1	NA	Flanking Active TSS	0.128337	0.0301494	2.07457e-05	2.07457e-05	0.919045	++++	2.07457e-05	0.0338817	0.0827215	0.141068	0.55761	0.164971	0.0637628	0.00967418	0.125267	0.0672948	0.0626782	0.117978	0.0414124	0.00438755	1	0	0
	cg15475323	chr19	49220102	MAMSTR(+2875); FUT2(+20871)	1stExon;Body;5'UTR	NM_182574;NM_001130915;NM_182574	MAMSTR;MAMSTR;MAMSTR	N_Shelf	Flanking Active TSS	0.126631	0.0297911	2.13167e-05	2.13167e-05	0.614056	-+++	2.13167e-05	0.0346907	-0.0296057	0.125033	0.812825	0.115664	0.0642447	0.071802	0.149135	0.0628001	0.0175603	0.138881	0.0419983	0.000943632	1	0	0
	cg23237276	chr14	101827449	RTL1(-476266); DIO3(-200238)	NA	NA	NA	N_Shelf	Weak Repressed PolyComb	-0.12633	0.0297331	2.14908e-05	0.00671928	0.0630944	----	2.14908e-05	0.0348504	-0.0563871	0.145883	0.69911	-0.179105	0.0621218	0.0039375	-0.240137	0.0615153	9.47351e-05	-0.0541736	0.0422285	0.199538	0	0	0
	cg01406381	chr19	47288263	STRN4(-38126); SLC1A5(+3587)	TSS200;Body;5'UTR	NM_001145145;NM_005628;NM_001145144	SLC1A5;SLC1A5;SLC1A5	N_Shelf	Weak Repressed PolyComb	-0.12633	0.0297619	2.1889e-05	0.00158322	0.122407	----	2.1889e-05	0.0353334	-0.154671	0.116776	0.185331	-0.179626	0.0707057	0.0110702	-0.223134	0.0606499	0.000234098	-0.0594244	0.0413893	0.151076	0	0	0
	cg08154887	chr6	168081999	TCP10(-284046); C6orf123(+115539)	NA	NA	NA	S_Shelf	Weak transcription	-0.126937	0.0299087	2.19426e-05	2.19426e-05	0.504908	----	2.19426e-05	0.0353334	-0.179674	0.15697	0.252361	-0.062408	0.0693709	0.368318	-0.0844346	0.0606646	0.163975	-0.165107	0.0409001	5.41765e-05	1	0	0
	cg06455375	chr11	1947743	MRPL23(-20764); TNNT3(+6952)	Body;Body;Body;Body	NM_001042781;NM_006757;NM_001042780;NM_001042782	TNNT3;TNNT3;TNNT3;TNNT3	Island	Weak Repressed PolyComb	-0.121726	0.0286886	2.20548e-05	2.20548e-05	0.860957	----	2.20548e-05	0.0353899	-0.054561	0.106092	0.607058	-0.133296	0.0651739	0.0408312	-0.154087	0.0616725	0.0124729	-0.11334	0.0399098	0.0045128	0	0	0
	cg20733077	chr13	50700845	RNASEH2B(-782968); DLEU1(+44539)	TSS1500	NR_002612	DLEU2	Island	Flanking Active TSS	0.124786	0.0294255	2.22791e-05	2.22791e-05	0.484781	-+++	2.22791e-05	0.0356253	-0.0344856	0.135749	0.799465	0.0866031	0.0692594	0.211147	0.178263	0.0614247	0.00370616	0.128659	0.0399315	0.00127306	1	0	0
	cg12070987	chr11	67804055	TCIRG1(-2427)	Body	NM_002496	NDUFS8	N_Shelf	Genic enhancers	-0.124284	0.0293283	2.2585e-05	2.2585e-05	0.684761	----	2.2585e-05	0.035989	-0.0370865	0.134943	0.783446	-0.1804	0.0599624	0.00262497	-0.123841	0.064071	0.0532528	-0.106004	0.0413115	0.0102888	1	0	0
	cg11067407	chr11	113599852	TMPRSS5(-22758); ZW10(+44680)	NA	NA	NA	NA	Weak transcription	-0.123664	0.0292073	2.29547e-05	2.29547e-05	0.720444	----	2.29547e-05	0.0364515	-0.0463959	0.128215	0.717456	-0.119547	0.0618869	0.0533965	-0.177702	0.0598049	0.00296483	-0.107311	0.0418589	0.0103582	1	0	0
	cg23377551	chr12	58130154	AGAP2(+1874); OS9(+42251)	Body;Body	NM_014770;NM_001122772	AGAP2;AGAP2	Island	Bivalent/Poised TSS	0.125243	0.0295945	2.31647e-05	0.000760682	0.241571	-+++	2.31647e-05	0.0366582	-0.0382006	0.132442	0.773015	0.139363	0.0674774	0.0388918	0.203395	0.0557519	0.000264059	0.0904142	0.0428979	0.0350602	1	0	0
	cg06856840	chr15	80446451	ARNT2(-250241); FAH(+1330)	Body	NM_000137	FAH	NA	Enhancers	-0.12693	0.0300006	2.32738e-05	2.32738e-05	0.65366	----	2.32738e-05	0.0367043	-0.0723386	0.120208	0.547323	-0.147221	0.0696621	0.0345698	-0.186926	0.0627553	0.00289523	-0.100056	0.0414557	0.0157979	1	0	0
	cg02798280	chr19	39087135	MAP4K1(+21428); RYR1(+162666)	Body;Body	NM_001042600;NM_007181	MAP4K1;MAP4K1	Island	Flanking Active TSS	0.120396	0.0284789	2.36241e-05	2.36241e-05	0.900126	++++	2.36241e-05	0.0371291	0.0606706	0.117647	0.606064	0.150036	0.063916	0.0189056	0.133417	0.0606975	0.0279446	0.110351	0.0393899	0.00508653	1	0	0
	cg11015251	chr7	27170554	HOXA4(-137)	TSS200	NM_002141	HOXA4	Island	Bivalent/Poised TSS	0.128369	0.0303914	2.40149e-05	0.00013683	0.324461	++++	2.40149e-05	0.0374049	0.214772	0.112726	0.0567452	0.0365175	0.0700318	0.602059	0.195057	0.0629989	0.00196016	0.119476	0.0427131	0.00515503	1	0	0
	cg10095954	chr17	3848324	P2RX1(-28531); ATP2A3(+19260)	Body;Body;Body;Body;Body;Body;Body	NM_174954;NM_174955;NM_174956;NM_174957;NM_174953;NM_174958;NM_005173	ATP2A3;ATP2A3;ATP2A3;ATP2A3;ATP2A3;ATP2A3;ATP2A3	Island	Enhancers	0.124486	0.029478	2.41053e-05	2.41053e-05	0.714134	++++	2.41053e-05	0.0374049	0.129549	0.119906	0.279954	0.182624	0.0591381	0.00201451	0.113232	0.0660063	0.0862584	0.0990486	0.0420406	0.0184717	1	0	0
	cg12695465	chr6	10556147	GCNT6(-77845); GCNT2(+27559)	5'UTR;1stExon;Body	NM_001491;NM_001491;NM_145649	GCNT2;GCNT2;GCNT2	NA	Active TSS	0.119617	0.0283292	2.41708e-05	2.82379e-05	0.385178	++++	2.41708e-05	0.0374049	0.0900836	0.123179	0.464583	0.130556	0.0583884	0.0253525	0.200399	0.0584816	0.000610972	0.0777587	0.0410161	0.057985	1	0	0
	cg20347666	chr7	137505606	PTN(-476996); DGKI(+26002)	Body	NM_004717	DGKI	NA	Enhancers	0.121591	0.0288038	2.42831e-05	2.42831e-05	0.531527	++++	2.42831e-05	0.0374049	0.0909898	0.109437	0.405726	0.0986828	0.0650583	0.129308	0.199755	0.0600848	0.000885627	0.0991067	0.0405368	0.0144908	1	0	0
	cg10091752	chr6	3455459	SLC22A23(+1333); PSMG4(+196274)	Body	NM_015482	SLC22A23	N_Shore	Active TSS	0.130636	0.0309518	2.43628e-05	2.43628e-05	0.577491	-+++	2.43628e-05	0.0374049	-0.0364265	0.125124	0.770958	0.128822	0.071479	0.0715078	0.155888	0.0681152	0.0221027	0.140453	0.0419333	0.000809755	1	0	0
	cg04112866	chr2	105925965	TGFBRAP1(+20525); GPR45(+67766)	5'UTR;5'UTR	NM_001142621;NM_004257	TGFBRAP1;TGFBRAP1	NA	Enhancers	-0.105302	0.0249508	2.43856e-05	0.0256695	0.104512	--+-	2.43856e-05	0.0374049	-0.102533	0.112962	0.364049	-0.115668	0.055904	0.0385418	0.0192823	0.057145	0.735794	-0.144173	0.0333009	1.49515e-05	1	0	0
	cg13866190	chr8	22499776	BIN3(+26856); CCAR2(+37632)	TSS200;Body	NR_027715;NM_018688	FLJ14107;BIN3	NA	Genic enhancers	-0.117931	0.0279456	2.4428e-05	2.4428e-05	0.982658	----	2.4428e-05	0.0374049	-0.0798598	0.125812	0.525589	-0.107843	0.0726795	0.137859	-0.130597	0.0532273	0.0141444	-0.1177	0.0384891	0.00222812	0	0	0
	cg07349815	chr3	123751269	KALRN(-62258); ROPN1(-41071)	NA	NA	NA	N_Shore	Active TSS	0.165498	0.0392193	2.44516e-05	2.44516e-05	0.66221	+++.	2.44516e-05	0.0374049	0.104525	0.128974	0.417689	0.139405	0.0591628	0.0184584	0.202039	0.0573239	0.000424269	NA	NA	NA	1	0	0
	cg09825979	chr7	27179432	HOXA4(-9015); HOXA5(+3854)	NA	NA	NA	Island	Repressed PolyComb	0.123304	0.0292327	2.46469e-05	2.46469e-05	0.921936	++++	2.46469e-05	0.0375784	0.0928875	0.120406	0.440439	0.140541	0.0650319	0.0306865	0.152436	0.0632232	0.0159056	0.108227	0.040337	0.00729497	1	0	0
	cg06575753	chr11	58696069	GLYATL2(-83813); GLYATL1(-14652)	NA	NA	NA	NA	Weak Repressed PolyComb	-0.138903	0.0329472	2.48771e-05	2.48771e-05	0.746159	--.-	2.48771e-05	0.0378039	-0.0574493	0.129424	0.657126	-0.124704	0.0599142	0.0373992	NA	NA	NA	-0.154029	0.0414178	0.000200076	0	0	0
	cg02458516	chr8	40602363	ZMAT4(+152980); C8orf4(+591375)	Body;Body	NM_024645;NM_001135731	ZMAT4;ZMAT4	NA	Quiescent/Low	-0.113058	0.0268471	2.54054e-05	2.54054e-05	0.565991	----	2.54054e-05	0.0384791	-0.135957	0.105537	0.197663	-0.0777083	0.0554181	0.16085	-0.054085	0.064859	0.404346	-0.145024	0.0369031	8.4994e-05	1	0	0
	cg05590294	chr12	9913395	CD69(+101)	1stExon;Body;Body	NM_001781;NR_026672;NR_026671	CD69;CD69;CD69	NA	Quiescent/Low	-0.116309	0.0276293	2.5581e-05	0.0160594	0.0748367	--+-	2.5581e-05	0.0386177	-0.0775327	0.105693	0.463212	-0.198658	0.05779	0.000586909	0.00388769	0.0574872	0.946082	-0.140861	0.0402121	0.000460136	1	0	0
	cg07942135	chr7	27154262	HOXA2(-11833); HOXA3(+4951)	5'UTR;TSS1500;5'UTR	NM_153631;NM_153632;NM_030661	HOXA3;HOXA3;HOXA3	N_Shore	Repressed PolyComb	0.125041	0.0297096	2.56748e-05	2.56748e-05	0.618064	-+++	2.56748e-05	0.0386322	-0.00629634	0.135544	0.96295	0.139363	0.0626741	0.0261747	0.175489	0.0628571	0.00524034	0.10881	0.041855	0.00933106	1	0	0
	cg00384847	chr1	12291339	VPS13D(+1216); DHRS3(+386397)	5'UTR;5'UTR	NM_018156;NM_015378	VPS13D;VPS13D	S_Shore	Active TSS	0.126385	0.0300352	2.57761e-05	2.57761e-05	0.895519	++++	2.57761e-05	0.0386579	0.0444529	0.137705	0.746838	0.15364	0.0659144	0.0197581	0.137608	0.0607731	0.0235565	0.117389	0.0424531	0.00568976	1	0	0
	cg03286774	chr16	89590357	RPL13(-36761); SPG7(+15547)	Body;Body	NM_003119;NM_199367	SPG7;SPG7	S_Shore	Strong transcription	0.123556	0.0293762	2.59941e-05	2.59941e-05	0.786964	++++	2.59941e-05	0.0388578	0.0571671	0.122457	0.64062	0.082086	0.0636428	0.197123	0.156277	0.0626633	0.0126345	0.134279	0.0411498	0.00110169	1	0	0
	cg17316649	chr6	32552016	HLA-DRB5(-53953); HLA-DRB1(+5608)	Body	NM_002124	HLA-DRB1	Island	Weak Repressed PolyComb	0.122933	0.0292559	2.64556e-05	2.64556e-05	0.914394	++++	2.64556e-05	0.0394194	0.199685	0.133214	0.13388	0.119365	0.0622518	0.0551799	0.141635	0.0645865	0.0283106	0.110092	0.0403491	0.00636259	1	0	0
	cg02961798	chr16	67687392	ACD(+7253); RLTPR(+8571)	Body	NM_001013838	RLTPR	Island	Flanking Active TSS	0.117246	0.0279105	2.65985e-05	2.65985e-05	0.62798	++++	2.65985e-05	0.0394728	0.0620318	0.120274	0.606025	0.134337	0.0592584	0.0233919	0.178042	0.061063	0.00354879	0.0910147	0.0388776	0.0192293	1	0	0
	cg16133703	chr5	95206387	GLRX(-47970); ELL2(+91387)	NA	NA	NA	NA	Enhancers	-0.121867	0.0290189	2.67444e-05	2.67444e-05	0.902932	----	2.67444e-05	0.0394728	-0.0758054	0.140227	0.588791	-0.139649	0.0584131	0.0168155	-0.0887489	0.0602549	0.140781	-0.132871	0.0419536	0.00153966	1	0	0
	cg01816936	chr12	123518888	ABCB9(-52693); PITPNM2(+76086)	Body	NM_020845	PITPNM2	NA	Weak transcription	-0.122114	0.0290817	2.68102e-05	2.68102e-05	0.472348	----	2.68102e-05	0.0394728	-0.103239	0.12896	0.423391	-0.201807	0.0607735	0.000898094	-0.125609	0.0619042	0.04245	-0.0859544	0.0411498	0.0367244	1	0	0
	cg15329187	chr10	6278373	PFKFB3(+33480); PRKCQ(+343889)	NA	NA	NA	NA	Weak transcription	0.0932788	0.0222157	2.68355e-05	2.68355e-05	0.849419	++++	2.68355e-05	0.0394728	0.0280058	0.0966868	0.772081	0.0963432	0.0430685	0.025288	0.0706972	0.0540193	0.190623	0.105876	0.0310473	0.000649241	1	0	0
	cg10673833	chr7	45018849	MYO1G(-153)	TSS200	NM_033054	MYO1G	NA	Weak transcription	-0.122883	0.0292816	2.70942e-05	0.0086425	0.0887094	+---	2.70942e-05	0.0397259	0.0246595	0.139538	0.859727	-0.236548	0.0573481	3.71105e-05	-0.130003	0.0636147	0.0409929	-0.0719005	0.042116	0.0877841	1	0	0
	cg04301614	chr4	37585993	C4orf19(+139)	5'UTR;1stExon;5'UTR	NM_018302;NM_018302;NM_001104629	C4orf19;C4orf19;C4orf19	NA	Quiescent/Low	-0.121365	0.0289454	2.75421e-05	2.75421e-05	0.742153	----	2.75421e-05	0.0402541	-0.0154797	0.111583	0.889666	-0.137575	0.0647351	0.0335693	-0.152278	0.0607464	0.0121836	-0.115167	0.0407025	0.00466234	1	0	0
	cg07095347	chr6	133253256	EYA4(-309232); RPS12(+117677)	NA	NA	NA	NA	Quiescent/Low	-0.100097	0.0238785	2.76618e-05	0.0122145	0.129136	----	2.76618e-05	0.0403006	-0.00713458	0.100438	0.94337	-0.111273	0.0493747	0.024219	-0.0189321	0.0482075	0.694525	-0.148679	0.0350457	2.21112e-05	0	0	0
	cg25487405	chr22	46473039	WNT7B(-100031); PPARA(-73459)	NA	NA	NA	NA	Flanking Active TSS	0.125537	0.0299648	2.79604e-05	2.79604e-05	0.476961	++++	2.79604e-05	0.0406069	0.235113	0.145478	0.106065	0.176695	0.0607732	0.00364383	0.149767	0.065632	0.0224941	0.0817904	0.0421236	0.0521765	1	0	0
	cg21334513	chr6	30095248	TRIM31(-14366); TRIM40(-9538)	NA	NA	NA	Island	Repressed PolyComb	0.121898	0.029114	2.82761e-05	2.82761e-05	0.451852	++++	2.82761e-05	0.0409358	0.17636	0.111629	0.114135	0.189483	0.0565113	0.000799382	0.109619	0.0655215	0.0943226	0.0809307	0.0425072	0.0569193	1	0	0
	cg00066854	chr10	113987376	TECTB(-56116); GPAM(-43856)	NA	NA	NA	NA	Quiescent/Low	-0.120173	0.0287171	2.85533e-05	2.85533e-05	0.676326	----	2.85533e-05	0.0412071	-0.145536	0.123861	0.239997	-0.178827	0.0575257	0.00187948	-0.0972621	0.0620589	0.117055	-0.0972397	0.0413243	0.0186182	1	0	0
	cg05767404	chr1	247712591	GCSAML(+202)	Body	NM_145278	C1orf150	NA	Weak Repressed PolyComb	-0.112264	0.0268445	2.88948e-05	0.000109851	0.347469	+---	2.88948e-05	0.0414361	0.0872206	0.115548	0.450343	-0.139228	0.048722	0.00426847	-0.116012	0.0584728	0.0472526	-0.116414	0.0408576	0.00438197	1	0	0
	cg00783712	chr1	239974513	FMN2(-280666); CHRM3(+182141)	5'UTR	NM_000740	CHRM3	NA	Weak transcription	0.108163	0.0258694	2.9007e-05	0.0255948	0.089236	-+++	2.9007e-05	0.0414361	-0.110541	0.104893	0.291953	0.174239	0.0501108	0.000506929	0.0695989	0.0607543	0.251969	0.113628	0.0369053	0.00207759	1	0	0
	cg17266581	chr18	74799572	MBP(+45152); ZNF236(+263457)	Body;Body	NM_001025100;NM_001025101	MBP;MBP	Island	Active TSS	0.126277	0.0302074	2.91096e-05	2.91096e-05	0.426661	++++	2.91096e-05	0.0414361	0.167633	0.11071	0.129984	0.201049	0.059772	0.000769354	0.124293	0.0701198	0.0762976	0.0812708	0.0433948	0.0610931	1	0	0
	cg22429121	chr1	27901805	WASF2(-85137); AHDC1(+28337)	5'UTR	NM_001029882	AHDC1	Island	Flanking Active TSS	0.12517	0.0299429	2.91125e-05	0.0161193	0.107351	++-+	2.91125e-05	0.0414361	0.113262	0.134308	0.399064	0.219745	0.0687952	0.00140225	-0.0169165	0.0705217	0.810426	0.13945	0.0392973	0.000387282	1	1	0
	cg09379497	chr6	30624467	DHX16(+16346); ATAT1(+29805)	Body;Body	NM_001164239;NM_003587	DHX16;DHX16	NA	Strong transcription	-0.128177	0.0306651	2.91634e-05	0.00126526	0.280094	+---	2.91634e-05	0.0414361	0.0170105	0.134554	0.899398	-0.107773	0.0664757	0.104965	-0.0571857	0.0669608	0.393095	-0.179118	0.0423001	2.29106e-05	0	0	0
	cg19256813	chr12	117627286	FBXO21(+974)	Body;Body	NM_015002;NM_033624	FBXO21;FBXO21	N_Shore	Active TSS	0.126066	0.0301652	2.92579e-05	2.92579e-05	0.77581	++++	2.92579e-05	0.0414421	0.0453295	0.142006	0.749569	0.124864	0.0622328	0.0448134	0.177445	0.0636103	0.00527786	0.110655	0.0428731	0.0098521	1	0	0
	cg18137450	chr1	224620806	WDR26(+1194); CNIH4(+76255)	Body;Body	NM_025160;NM_001115113	WDR26;WDR26	N_Shore	Active TSS	0.125429	0.0300444	2.98244e-05	2.98244e-05	0.584122	++++	2.98244e-05	0.0421144	0.0527507	0.106533	0.620487	0.065323	0.0660355	0.32256	0.171689	0.0667747	0.0101354	0.142763	0.0420286	0.000681782	1	0	0
	cg18205668	chr7	45066895	CCM2(+271)	Body;TSS1500;Body;Body;Body	NM_031443;NM_001029835;NM_001167935;NM_001167934;NR_030770	CCM2;CCM2;CCM2;CCM2;CCM2	NA	Weak transcription	-0.126828	0.0303899	3.00125e-05	3.00125e-05	0.862337	----	3.00125e-05	0.0422453	-0.120665	0.143882	0.401672	-0.172073	0.0649996	0.00811388	-0.0944959	0.0652502	0.147559	-0.121824	0.0421483	0.0038479	1	0	0
	cg17803713	chr2	109873891	SH3RF3(+127895); SEPT10(+497891)	Body	NM_001099289	SH3RF3	NA	Enhancers	-0.121734	0.0291738	3.01012e-05	3.01012e-05	0.611942	----	3.01012e-05	0.0422453	-0.0435852	0.125083	0.727503	-0.0893523	0.0629468	0.155756	-0.188458	0.0626455	0.00262698	-0.115382	0.0406952	0.00457846	0	0	0
	cg17150898	chr12	1702116	FBXL14(+1214); ERC1(+601713)	1stExon	NM_152441	FBXL14	N_Shore	Active TSS	0.12834	0.0307624	3.01985e-05	3.01985e-05	0.827585	++++	3.01985e-05	0.0422527	0.183611	0.143763	0.201538	0.161359	0.0652449	0.0133936	0.0816498	0.0668963	0.222259	0.128344	0.0426415	0.00261395	1	0	0
	cg02792168	chr10	101281924	GOT1(-91575); NKX2-3(-10765)	NA	NA	NA	Island	Repressed PolyComb	0.123489	0.0296051	3.03019e-05	3.03019e-05	0.942466	++++	3.03019e-05	0.0422685	0.187868	0.118596	0.113171	0.109772	0.0620326	0.0767962	0.135477	0.0720157	0.0599431	0.118102	0.0402533	0.0033465	1	0	0
	cg08461692	chr17	8481454	MYH10(+52624); NDEL1(+142276)	Body	NM_005964	MYH10	NA	Weak transcription	-0.112039	0.0268668	3.04378e-05	3.04378e-05	0.550268	----	3.04378e-05	0.0423294	-0.19984	0.0869536	0.0215483	-0.106451	0.0679011	0.116943	-0.0453719	0.065163	0.486252	-0.118658	0.0353395	0.000786034	0	1	0
	cg24013378	chr11	69480958	ORAOV1(+9156); CCND1(+25104)	3'UTR	NM_153451	ORAOV1	NA	Weak transcription	0.119734	0.0287445	3.10714e-05	3.10714e-05	0.846487	++++	3.10714e-05	0.04308	0.030127	0.129314	0.81578	0.122673	0.0547431	0.0250334	0.0935529	0.0669034	0.162015	0.136969	0.0410513	0.000848325	0	0	0
	cg23579062	chr9	34457500	DNAI1(-1332)	Body;TSS1500	NM_147202;NM_012144	C9orf25;DNAI1	Island	Active TSS	0.123447	0.0296511	3.13653e-05	3.13653e-05	0.459766	++++	3.13653e-05	0.0432288	0.0628999	0.129131	0.626187	0.182293	0.0620852	0.00332282	0.17045	0.0640227	0.00775985	0.0832011	0.0417375	0.0462138	1	0	0
	cg17105014	chr2	127413363	GYPC(-145)	TSS1500;TSS1500	NM_016815;NM_002101	GYPC;GYPC	N_Shore	Quiescent/Low	-0.113131	0.0271746	3.13938e-05	0.00115348	0.231719	----	3.13938e-05	0.0432288	-0.0609612	0.107591	0.570985	-0.0743357	0.0680652	0.274778	-0.229044	0.0629153	0.000272102	-0.0926099	0.0353707	0.00883774	0	0	0
	cg18887230	chr7	98739627	SMURF1(+2095); TRRAP(+263515)	Body;Body	NM_020429;NM_181349	SMURF1;SMURF1	N_Shore	Active TSS	0.121265	0.0291355	3.15322e-05	3.15322e-05	0.431999	++++	3.15322e-05	0.0432288	0.122576	0.107291	0.253261	0.114689	0.0639028	0.0726956	0.197881	0.0568304	0.000497747	0.0798486	0.0431674	0.0643507	1	0	0
	cg02627455	chr7	27157818	HOXA2(-15389); HOXA3(+1395)	5'UTR;5'UTR	NM_153631;NM_030661	HOXA3;HOXA3	S_Shelf	Repressed PolyComb	0.11593	0.0278617	3.1697e-05	3.1697e-05	0.68233	++++	3.1697e-05	0.0432288	0.0733578	0.0989604	0.458521	0.131942	0.0587417	0.0246955	0.168495	0.0580628	0.00370853	0.0894406	0.0408363	0.028508	1	0	0
	cg03163767	chr16	66969506	FAM96B(-1204); CES2(+1144)	TSS1500;1stExon;TSS1500;1stExon	NR_024525;NM_003869;NM_016062;NM_198061	FAM96B;CES2;FAM96B;CES2	Island	Flanking Active TSS	0.123226	0.0296179	3.17536e-05	3.17536e-05	0.655616	++++	3.17536e-05	0.0432288	0.058889	0.106298	0.579578	0.175525	0.0658881	0.00772213	0.15528	0.0631679	0.0139632	0.0980083	0.041867	0.0192352	0	0	0
	cg16970323	chr20	42697667	JPH2(+118550); TOX2(+154164)	3'UTR;3'UTR;3'UTR;3'UTR	NM_001098798;NM_032883;NM_001098797;NM_001098796	TOX2;TOX2;TOX2;TOX2	NA	Weak Repressed PolyComb	-0.196384	0.0472033	3.17701e-05	3.17701e-05	0.717024	.--.	3.17701e-05	0.0432288	NA	NA	NA	-0.176771	0.0718085	0.0138279	-0.211308	0.0626383	0.000742296	NA	NA	NA	1	0	0
	cg03402120	chr11	122100848	UBASH3B(-425534); BLID(-113926)	NA	NA	NA	NA	Active TSS	0.104316	0.0250767	3.18381e-05	0.000212319	0.346817	-+++	3.18381e-05	0.0432288	-0.0162478	0.114549	0.887205	0.0395142	0.05618	0.481838	0.111601	0.0566126	0.0486885	0.135324	0.0336114	5.66982e-05	0	0	0
	cg03013070	chr10	95965579	NOC3L(+157116); PLCE1(+175011)	Body;Body	NM_001165979;NM_016341	PLCE1;PLCE1	NA	Quiescent/Low	-0.0984443	0.0236765	3.2119e-05	0.00898034	0.185751	+---	3.2119e-05	0.0433718	0.0890834	0.0965416	0.35614	-0.100815	0.0460109	0.0284445	-0.0683804	0.0605595	0.258837	-0.127641	0.0327639	9.78839e-05	1	0	0
	cg04058799	chr7	151547969	RHEB(-330960); PRKAG2(+26240)	Body	NM_016203	PRKAG2	NA	Weak transcription	-0.128237	0.0308424	3.21324e-05	0.000508113	0.273354	----	3.21324e-05	0.0433718	-0.296191	0.121755	0.0149873	-0.168039	0.0713551	0.0185243	-0.0407843	0.0675097	0.54576	-0.128309	0.0419603	0.00222911	1	0	0
	cg14292870	chr12	6887543	CD4(-11094); LAG3(+5858)	Body	NM_002286	LAG3	NA	Active TSS	0.123362	0.0296829	3.23898e-05	0.00439639	0.145561	-+++	3.23898e-05	0.0435808	-0.0624854	0.123208	0.612046	0.166722	0.0688411	0.015442	0.205135	0.0585264	0.000456602	0.0866575	0.0420276	0.0392156	1	0	0
	cg14324675	chr6	31554848	LTB(-4647); LST1(-128)	Body;TSS200;5'UTR;5'UTR;TSS200;TSS200;Body;5'UTR	NR_029461;NM_007161;NM_205839;NM_205838;NM_205840;NM_001166538;NR_029462;NM_205837	LST1;LST1;LST1;LST1;LST1;LST1;LST1;LST1	NA	Weak Repressed PolyComb	-0.124766	0.0300253	3.24772e-05	3.24772e-05	0.685669	----	3.24772e-05	0.0435808	-0.0962014	0.145618	0.508841	-0.141402	0.0625729	0.0238342	-0.0568525	0.0653346	0.384205	-0.147492	0.0417973	0.00041754	1	0	0
	cg01133215	chr6	45399681	SUPT3H(-54012); CLIC5(+648450)	Body;Body;Body	NM_001015051;NM_001024630;NM_004348	RUNX2;RUNX2;RUNX2	NA	Quiescent/Low	-0.123235	0.0296949	3.32436e-05	0.000705157	0.238402	----	3.32436e-05	0.0444791	-0.0828341	0.13911	0.551539	-0.236517	0.062744	0.000163533	-0.0979455	0.0613422	0.110332	-0.0877453	0.0421592	0.0374079	1	0	0
	cg02354658	chr5	95151391	GLRX(+7026); RHOBTB3(+84513)	3'UTR;3'UTR	NM_001118890;NM_002064	GLRX;GLRX	NA	Strong transcription	-0.119984	0.028923	3.34832e-05	0.00024363	0.308387	+---	3.34832e-05	0.0446694	0.00506038	0.127248	0.968278	-0.19999	0.0552468	0.000294669	-0.113392	0.0605708	0.0611983	-0.0886898	0.0432968	0.0405195	0	0	0
	cg08371190	chr1	87598514	LMO4(-195636); HS2ST1(+218158)	Body;Body;Body;Body;Body	NR_026986;NR_026989;NR_026987;NR_026988;NR_026985	LOC339524;LOC339524;LOC339524;LOC339524;LOC339524	Island	Weak transcription	-0.123853	0.0298716	3.38062e-05	0.000191498	0.310813	----	3.38062e-05	0.0448737	-0.0956322	0.117834	0.417029	-0.119393	0.0686645	0.0820713	-0.228735	0.0642171	0.000368178	-0.0860552	0.041028	0.0359513	0	0	0
	cg13353679	chr2	100720179	REV1(-613683); AFF3(+1865)	Body;Body	NM_001025108;NM_002285	AFF3;AFF3	N_Shore	Quiescent/Low	0.131692	0.0317853	3.42559e-05	3.42559e-05	0.897706	++.+	3.42559e-05	0.0448737	0.0791677	0.12777	0.535515	0.14412	0.0576911	0.0124848	NA	NA	NA	0.130868	0.0399016	0.00103888	0	0	0
	cg14063191	chr9	131486742	ZDHHC12(-358)	TSS1500	NM_032799	ZDHHC12	Island	Active TSS	0.116731	0.0281751	3.42694e-05	3.42694e-05	0.857456	++++	3.42694e-05	0.0448737	0.181384	0.0790534	0.021765	0.10784	0.0629213	0.0865485	0.10646	0.0555138	0.055147	0.107611	0.0437428	0.0138907	1	0	0
	cg10330187	chr16	88666383	IL17C(-38617); ZC3H18(+29595)	Body	NM_144604	ZC3H18	NA	Strong transcription	0.12605	0.0304278	3.4341e-05	0.000374814	0.282251	++++	3.4341e-05	0.0448737	0.0636211	0.128215	0.61975	0.0930147	0.062083	0.134073	0.24309	0.067817	0.000337732	0.101934	0.0429389	0.0175994	1	0	0
	cg05267955	chr6	30881562	VARS2(-545)	TSS1500;TSS1500;TSS1500;Body	NM_001167734;NM_020442;NM_001167733;NM_001517	VARS2;VARS2;VARS2;GTF2H4	Island	Flanking Active TSS	0.125122	0.0302093	3.44548e-05	3.44548e-05	0.831164	++++	3.44548e-05	0.0448737	0.189157	0.120559	0.116647	0.142654	0.0653139	0.0289525	0.0762086	0.0681582	0.263519	0.128609	0.0416201	0.00200105	1	0	0
	cg04027736	chr7	27143403	HOXA2(-974)	TSS1500	NM_006735	HOXA2	Island	Repressed PolyComb	0.1206	0.0291219	3.45448e-05	3.45448e-05	0.990023	++++	3.45448e-05	0.0448737	0.136991	0.113338	0.226781	0.107292	0.0637397	0.0923208	0.11135	0.0642113	0.0828965	0.127527	0.0404026	0.00159727	1	0	0
	cg11866719	chr14	60336433	RTN1(+1250); JKAMP(+385273)	Body	NM_021136	RTN1	N_Shore	Active TSS	0.126068	0.0304422	3.45471e-05	0.00596443	0.0802736	++++	3.45471e-05	0.0448737	0.0394512	0.130637	0.762659	0.217228	0.0661495	0.00102382	0.209514	0.0621968	0.000755614	0.0560899	0.0432971	0.19516	1	0	0
	cg04279801	chr17	19314319	RNF112(-187)	TSS200	NM_007148	RNF112	NA	Active TSS	0.116479	0.0281302	3.46254e-05	3.46254e-05	0.691151	++++	3.46254e-05	0.0448737	0.0359139	0.102578	0.726255	0.135454	0.0618356	0.028484	0.161417	0.0589421	0.00617079	0.0999425	0.0401828	0.0128754	1	0	0
	cg15172734	chr3	57743377	FLNB(-250749); SLMAP(+1421)	5'UTR;1stExon	NM_007159;NM_007159	SLMAP;SLMAP	S_Shore	Flanking Active TSS	0.124878	0.0301594	3.46388e-05	3.46388e-05	0.732273	++++	3.46388e-05	0.0448737	0.0508324	0.135098	0.706721	0.176987	0.0633379	0.00520061	0.0881798	0.0660126	0.181614	0.123975	0.0420385	0.00318709	1	0	0
	cg21723861	chr17	39686628	KRT19(-2069)	NA	NA	NA	S_Shelf	Repressed PolyComb	0.121376	0.0293137	3.46418e-05	0.00186551	0.183111	++++	3.46418e-05	0.0448737	0.297166	0.108587	0.00620636	0.152136	0.0648504	0.0189788	0.0278599	0.0660727	0.673277	0.120066	0.0404194	0.00297313	0	0	0
	cg02308560	chr19	1071176	HMHA1(+5255); POLR2E(+24421)	Body	NM_012292	HMHA1	Island	Repressed PolyComb	0.123867	0.0299198	3.47348e-05	3.47348e-05	0.746169	++++	3.47348e-05	0.0448737	0.115991	0.108841	0.286564	0.168032	0.0595248	0.00475927	0.0645738	0.0723079	0.371836	0.123046	0.0422892	0.00361851	1	0	0
	cg05654780	chr1	156625372	BCAN(+13633); NES(+21816)	Body	NM_021948	BCAN	N_Shore	Weak transcription	-0.113086	0.0273189	3.48096e-05	0.00737718	0.164904	+---	3.48096e-05	0.0448737	0.0730976	0.107006	0.494535	-0.208318	0.0667131	0.00179268	-0.103702	0.0682479	0.12864	-0.109246	0.0350674	0.00183749	0	0	0
	cg03458695	chr10	78163703	C10orf11(+621185)	Body	NM_032024	C10orf11	NA	Quiescent/Low	-0.119378	0.0288539	3.51385e-05	3.51385e-05	0.975279	----	3.51385e-05	0.0451708	-0.126705	0.108829	0.244319	-0.146013	0.0684089	0.0328091	-0.118017	0.058199	0.042579	-0.109656	0.0405626	0.00686376	1	0	0
	cg03054277	chr1	228400217	OBSCN(+4387); TRIM11(+194323)	Body;Body	NM_052843;NM_001098623	OBSCN;OBSCN	Island	Flanking Bivalent TSS/Enh	0.12335	0.0298304	3.54879e-05	3.54879e-05	0.827815	++++	3.54879e-05	0.045324	0.0870282	0.0972056	0.370627	0.112069	0.067912	0.0989009	0.0827369	0.0688165	0.229254	0.148548	0.0411705	0.000308427	1	0	0
	cg26074430	chr6	33164457	SLC39A7(-4192); COL11A2(-4182)	Body	NM_021976	RXRB	N_Shelf	Strong transcription	-0.122173	0.0295481	3.55368e-05	3.55368e-05	0.597106	----	3.55368e-05	0.045324	-0.238094	0.130678	0.0684563	-0.135862	0.0591292	0.0215782	-0.049974	0.0714029	0.483998	-0.127892	0.0406679	0.00166203	1	0	0
	cg08455184	chr19	12998927	GCDH(-2912); KLF1(-933)	TSS1500	NM_006563	KLF1	S_Shore	Weak transcription	0.125918	0.0304546	3.55539e-05	0.000787371	0.263057	++++	3.55539e-05	0.045324	0.174723	0.128744	0.174738	0.212836	0.0637065	0.000835149	0.025794	0.0719477	0.719961	0.11724	0.0415845	0.00481247	0	0	0
	cg22552736	chr9	132258136	NTMT1(-113026); PPP2R4(+384540)	NA	NA	NA	N_Shore	Flanking Active TSS	0.118101	0.0285881	3.60971e-05	0.00479479	0.136258	-+++	3.60971e-05	0.0458889	-0.0157437	0.131244	0.904517	0.240758	0.0623646	0.000113163	0.0872992	0.0566821	0.123523	0.0943574	0.040922	0.0211226	1	0	0
	cg21211882	chr20	34770405	AAR2(-54001); EPB41L1(+27734)	Body;Body	NM_012156;NM_177996	EPB41L1;EPB41L1	NA	Strong transcription	-0.0874688	0.021189	3.65898e-05	3.71627e-05	0.391219	----	3.65898e-05	0.0462465	-0.132964	0.0866863	0.125067	-0.0590992	0.0415747	0.155166	-0.0333767	0.04852	0.491519	-0.118027	0.0302767	9.68781e-05	1	0	0
	cg21335375	chr17	34417434	CCL3(+52)	5'UTR;1stExon	NM_002983;NM_002983	CCL3;CCL3	NA	Quiescent/Low	-0.120623	0.0292235	3.6655e-05	3.6655e-05	0.467238	----	3.6655e-05	0.0462465	-0.0705195	0.139371	0.612868	-0.0767958	0.0668083	0.250351	-0.194628	0.055788	0.000485353	-0.100802	0.0417352	0.0157232	0	0	0
	cg01987516	chr10	101282726	GOT1(-92377); NKX2-3(-9963)	NA	NA	NA	Island	Repressed PolyComb	0.120295	0.0291452	3.66807e-05	0.0641232	0.0526849	-+++	3.66807e-05	0.0462465	-0.211664	0.128024	0.098267	0.167759	0.064105	0.00887211	0.101785	0.05945	0.0868758	0.143926	0.0411712	0.000472644	1	0	0
	cg17046776	chr11	8832283	ST5(+100214); RPL27A(+128326)	5'UTR;5'UTR;TSS200	NM_139157;NM_005418;NM_213618	ST5;ST5;ST5	NA	Active TSS	0.12469	0.0302247	3.70031e-05	3.70031e-05	0.89087	++++	3.70031e-05	0.0465251	0.176659	0.142421	0.214827	0.149688	0.0704428	0.0335905	0.0824153	0.070112	0.239802	0.126252	0.0395162	0.00139858	1	0	0
	cg04154027	chr5	78985588	CMYA5(-111)	TSS200	NM_153610	CMYA5	NA	Active TSS	0.121979	0.0295844	3.73813e-05	3.73813e-05	0.584053	++++	3.73813e-05	0.0467973	0.0534157	0.113151	0.636873	0.0756226	0.0650568	0.245069	0.186353	0.0622554	0.00275926	0.121451	0.0418799	0.00373172	1	0	0
	cg08857310	chr17	75567635	TNRC6C(-433501); SEPT9(+290144)	NA	NA	NA	NA	Active TSS	-0.120572	0.0292448	3.74235e-05	0.00015027	0.345156	----	3.74235e-05	0.0467973	-0.173264	0.105994	0.102121	-0.167064	0.0608532	0.00604452	-0.0126652	0.0690906	0.854553	-0.129495	0.0408013	0.00150457	1	0	0
	cg18486815	chr6	35286315	PPARD(-24075); DEF6(+20687)	Body	NM_022047	DEF6	NA	Active TSS	0.12415	0.0301262	3.77249e-05	3.77249e-05	0.808662	++++	3.77249e-05	0.04698	0.131486	0.116854	0.260495	0.119756	0.0658607	0.0690141	0.175856	0.0630251	0.00526678	0.101192	0.0427844	0.018022	1	0	0
	cg04206572	chr13	114888999	GAS6(-321960); RASA3(+9086)	Body	NM_007368	RASA3	NA	Weak transcription	-0.120545	0.0292537	3.77743e-05	3.77743e-05	0.896031	----	3.77743e-05	0.04698	-0.066484	0.124635	0.593736	-0.120444	0.065083	0.064223	-0.153336	0.05676	0.00690336	-0.108578	0.0423458	0.010345	0	0	0
	cg20551922	chr17	4391282	SPNS2(-10850); SPNS3(+54300)	3'UTR	NM_182538	SPNS3	NA	Weak transcription	-0.116791	0.0283498	3.79443e-05	3.79443e-05	0.991292	----	3.79443e-05	0.0470256	-0.125899	0.126258	0.318689	-0.0974604	0.0669953	0.145743	-0.122387	0.0546432	0.0251075	-0.119776	0.0400388	0.00277619	1	1	0
	cg15601264	chr17	54864697	C17orf67(+46559); NOG(+193638)	NA	NA	NA	NA	Quiescent/Low	-0.123084	0.0298804	3.80159e-05	3.80159e-05	0.813971	----	3.80159e-05	0.0470256	-0.0998248	0.140242	0.476585	-0.175934	0.062201	0.00467703	-0.111952	0.0654626	0.0872352	-0.105972	0.0416175	0.0108863	1	0	0
	cg03922423	chr8	144408588	TOP1MT(+8477); ZNF696(+35030)	Body	NM_052963	TOP1MT	NA	Weak transcription	-0.12433	0.0301879	3.81259e-05	3.81259e-05	0.926773	----	3.81259e-05	0.0470348	-0.125917	0.140989	0.371805	-0.154169	0.0695832	0.0267188	-0.143702	0.0653193	0.0278075	-0.10654	0.0406188	0.00871761	1	0	0
	cg24761525	chr17	46651745	HOXB3(-20462); HOXB4(+5727)	5'UTR;1stExon	NM_002146;NM_002146	HOXB3;HOXB3	N_Shelf	Repressed PolyComb	0.119051	0.0289127	3.82854e-05	3.82854e-05	0.580853	++++	3.82854e-05	0.047105	0.0605324	0.108329	0.576308	0.144151	0.065851	0.0285934	0.184097	0.0632037	0.00358247	0.0919361	0.039838	0.021013	1	0	0
	cg12018863	chr11	66277757	BBS1(-322)	TSS1500	NM_024649	BBS1	NA	Flanking Active TSS	-0.123273	0.0299496	3.85456e-05	3.85456e-05	0.527614	----	3.85456e-05	0.0472983	-0.125197	0.106308	0.238922	-0.0983307	0.0625211	0.115774	-0.0485322	0.0685894	0.479209	-0.162877	0.0423342	0.000119372	0	0	0
	cg14647287	chr4	6927183	TBC1D14(+15612); CCDC96(+117544)	Body;Body	NM_001113361;NM_020773	TBC1D14;TBC1D14	S_Shore	Weak transcription	-0.123189	0.0299998	4.02011e-05	4.02011e-05	0.788638	----	4.02011e-05	0.0491982	-0.145558	0.125381	0.245671	-0.0760327	0.0725238	0.294462	-0.0879806	0.0693676	0.204682	-0.146064	0.0392361	0.000197103	1	0	0
	cg19443920	chr17	40075879	ACLY(-640)	TSS1500;TSS1500	NM_001096;NM_198830	ACLY;ACLY	S_Shore	Flanking Active TSS	0.121997	0.0297197	4.04464e-05	4.04464e-05	0.549412	++++	4.04464e-05	0.0492963	0.0827076	0.118488	0.485161	0.201376	0.0641168	0.00168508	0.121757	0.0643661	0.0585394	0.0934489	0.0416553	0.0248719	1	0	0
	cg01948201	chr2	64682236	AFTPH(-69228); LGALSL(+1011)	Body	NM_014181	HSPC159	Island	Flanking Active TSS	0.119687	0.029159	4.04961e-05	0.000172999	0.311349	++++	4.04961e-05	0.0492963	0.133529	0.104578	0.201659	0.141267	0.0650861	0.0299714	0.197491	0.0576133	0.000608345	0.0652444	0.0427428	0.1269	0	0	0
	cg05965387	chr13	51418053	RNASEH2B(-65760); DLEU1(+761747)	TSS200	NM_198989	DLEU7	Island	Active TSS	0.121749	0.0296785	4.09121e-05	0.000138595	0.358003	-+++	4.09121e-05	0.0496366	-0.0110609	0.144656	0.93905	0.139322	0.0627989	0.026518	0.0478457	0.0609972	0.43281	0.16024	0.0420635	0.000139264	1	0	0
	cg09154256	chr2	65352897	RAB1A(+4342); CEP68(+69392)	Body;Body	NM_004161;NM_015543	RAB1A;RAB1A	N_Shelf	Weak transcription	-0.121891	0.02972	4.10836e-05	0.00213248	0.196148	----	4.10836e-05	0.0496366	-0.274892	0.129949	0.0343966	-0.0203312	0.0603783	0.73632	-0.154583	0.0638751	0.015517	-0.141375	0.0425042	0.000880547	1	0	0
	cg03169557	chr16	89598950	RPL13(-28168); SPG7(+24140)	Body;Body	NM_003119;NM_199367	SPG7;SPG7	NA	Strong transcription	0.109725	0.0267543	4.11001e-05	0.00103613	0.237349	-+++	4.11001e-05	0.0496366	-0.0375406	0.119336	0.753081	0.132514	0.056113	0.0181983	0.189887	0.057742	0.00100706	0.0802035	0.0375474	0.0326746	1	0	0
	cg09737078	chr16	4366839	GLIS2(+2078); PAM16(+34533)	NA	NA	NA	Island	Flanking Active TSS	0.121843	0.0297248	4.1486e-05	0.00102756	0.222599	++++	4.1486e-05	0.0499711	0.118567	0.135388	0.381163	0.23395	0.0615725	0.000144936	0.0911212	0.066133	0.16825	0.083596	0.0413516	0.0432188	1	0	0

## Sheet: S4
	Supplementary Table S4 In males, a total of 76 differentially methylated CpGs were significantly associated with the AD Braak stage at 5% FDR in the meta-analysis of four brain samples cohorts (Gasparoni, London, Mt. Sinai, ROSMAP). For each CpG, annotations include the location of the CpG based on hg19/GRCh37 genomic annotation (chr, position), nearby genes based on GREAT (GREAT_annotation), the…
		Annotations								Male samples meta-analysis results for CpGs								Male samples analysis results for individual cohort												Comparison with literature
	cpg	chr	position	GREAT_annotation	UCSC_RefGene_Group	UCSC_RefGene_Accession	UCSC_RefGene_Name	Relation_to_Island	state	estimate	se	pVal.fixed	pVal.random	pValQ	estimate_direction	pVal.final	fdr	GASPARONI_Estimate.bacon	GASPARONI_StdErr.bacon	GASPARONI_pValue.bacon	LONDON_Estimate.bacon	LONDON_StdErr.bacon	LONDON_pValue.bacon	MTSINAI_Estimate.bacon	MTSINAI_StdErr.bacon	MTSINAI_pValue.bacon	ROSMAP_Estimate.bacon	ROSMAP_StdErr.bacon	ROSMAP_pValue.bacon	sex_combined_sig	Xia2019_sig	Xu2015_sig
	cg13390284	chr1	65531864	JAK1(-99678); AK4(-81648)	NA	NA	NA	N_Shore	Active TSS	0.169974	0.0267182	1.99e-10	1.99e-10	0.822734	++++	1.99e-10	9.16e-05	0.183735	0.0769775	0.0169926	0.147675	0.049231	0.00270299	0.133673	0.0667943	0.0453636	0.195195	0.0409846	1.91e-06	1	0	0
	cg05731218	chr2	216769199	FN1(-468305); MREG(+109146)	NA	NA	NA	NA	Quiescent/Low	-0.200075	0.0336676	2.8e-09	2.8e-09	0.550451	----	2.8e-09	0.000643577	-0.0788488	0.119841	0.510572	-0.173343	0.0682057	0.0110384	-0.165505	0.0860291	0.0543768	-0.240848	0.0464986	2.22e-07	1	0	0
	cg06635946	chr22	46470016	WNT7B(-97008); PPARA(-76482)	NA	NA	NA	S_Shore	Active TSS	0.187654	0.0331459	1.5e-08	3.86e-06	0.240376	++++	1.5e-08	0.0022963	0.133149	0.103132	0.196682	0.285183	0.0618158	3.96e-06	0.219226	0.0929369	0.0183306	0.132824	0.0477431	0.00540146	1	0	0
	cg15033653	chr12	113587581	CCDC42B(-81)	TSS200	NM_001144872	CCDC42B	N_Shelf	Flanking Active TSS	0.172854	0.0321335	7.48e-08	7.48e-08	0.759117	++++	7.48e-08	0.00858198	0.131492	0.0770032	0.087707	0.184488	0.055789	0.000943365	0.101525	0.0975796	0.29814	0.201579	0.0517435	9.79e-05	1	0	0
	cg07687398	chr3	53198666	PRKCD(+3531); TKT(+91371)	5'UTR;5'UTR	NM_212539;NM_006254	PRKCD;PRKCD	S_Shelf	Weak transcription	0.183324	0.0345918	1.16e-07	1.16e-07	0.657895	++++	1.16e-07	0.00987912	0.153971	0.109452	0.159503	0.0992006	0.0884312	0.261954	0.160857	0.0838635	0.0551009	0.217341	0.0455406	1.82e-06	1	0	0
	cg10513118	chr11	118047203	SCN2B(+184)	1stExon;5'UTR	NM_004588;NM_004588	SCN2B;SCN2B	NA	Active TSS	0.172142	0.0327116	1.42e-07	0.000128221	0.148638	++++	1.42e-07	0.00987912	0.0351652	0.0803167	0.661508	0.270566	0.0682012	7.27e-05	0.206233	0.0713776	0.00386064	0.154173	0.052111	0.00309097	1	0	0
	cg11532431	chr7	27169674	HOXA4(+743)	Body	NM_002141	HOXA4	Island	Repressed PolyComb	0.174054	0.0332916	1.71e-07	1.71e-07	0.40054	-+++	1.71e-07	0.00987912	-0.00308738	0.109668	0.977541	0.197448	0.0672006	0.0033013	0.171545	0.085871	0.0457486	0.195455	0.0465213	2.65e-05	1	0	0
	cg03672272	chr22	46470191	WNT7B(-97183); PPARA(-76307)	NA	NA	NA	S_Shore	Active TSS	0.179954	0.0344273	1.72e-07	1.72e-07	0.630578	++++	1.72e-07	0.00987912	0.197416	0.114207	0.0838837	0.251634	0.0668625	0.000167578	0.145913	0.0971906	0.133276	0.148483	0.0478095	0.00189824	1	0	0
	cg01964852	chr7	27146262	HOXA2(-3833)	3'UTR;3'UTR;3'UTR	NM_153631;NM_153632;NM_030661	HOXA3;HOXA3;HOXA3	Island	Repressed PolyComb	0.169909	0.0326579	1.96e-07	5.68e-06	0.303289	++++	1.96e-07	0.0100158	0.000590983	0.0976728	0.995172	0.208735	0.0585502	0.000363763	0.205423	0.0813985	0.0116135	0.172631	0.0506265	0.000649858	1	0	0
	cg23669081	chr17	46685353	HOXB6(-3000)	Body	NM_004502	HOXB7	Island	Repressed PolyComb	0.163952	0.0316437	2.2e-07	2.2e-07	0.902635	++++	2.2e-07	0.0101179	0.100875	0.0968113	0.297421	0.15441	0.0655311	0.0184584	0.171776	0.0869463	0.0481933	0.178979	0.0435674	3.99e-05	1	0	0
	cg04874795	chr16	86477638	FOXF1(-66494); IRF8(+545230)	NA	NA	NA	NA	Weak Repressed PolyComb	-0.167584	0.0328381	3.34e-07	4.81e-06	0.316951	----	3.34e-07	0.0139223	-0.0244871	0.0916036	0.789226	-0.220604	0.0608675	0.00028971	-0.213559	0.0844828	0.0114765	-0.158293	0.0501157	0.00158557	1	0	0
	cg18046677	chr19	49220142	MAMSTR(+2835); FUT2(+20911)	1stExon;Body;5'UTR	NM_182574;NM_001130915;NM_182574	MAMSTR;MAMSTR;MAMSTR	N_Shelf	Flanking Active TSS	0.176725	0.0349961	4.42e-07	4.42e-07	0.688844	++++	4.42e-07	0.0152738	0.0650576	0.114612	0.570285	0.187087	0.0716131	0.00898904	0.23995	0.089695	0.00746905	0.173451	0.0487317	0.000371822	1	0	0
	cg21253952	chr8	143662999	ARC(+33833); BAI1(+132209)	NA	NA	NA	NA	Weak Repressed PolyComb	0.169429	0.0335575	4.44e-07	0.000565323	0.20348	++-+	4.44e-07	0.0152738	0.2074	0.082043	0.0114735	0.170608	0.0845812	0.0436865	-0.037279	0.103114	0.717703	0.196397	0.0444723	1e-05	0	0	0
	cg02956248	chr6	32120901	PRRT1(-1173); PPT2(-398)	TSS1500;TSS1500;TSS1500	NM_005155;NM_030651;NM_138717	PPT2;PRRT1;PPT2	N_Shore	Active TSS	0.164637	0.0326673	4.66e-07	4.17e-06	0.306852	++++	4.66e-07	0.0152738	0.16687	0.0914269	0.0679753	0.229299	0.0780248	0.00329482	0.252376	0.0742214	0.00067309	0.107783	0.0460456	0.0192426	1	0	0
	cg14216068	chr7	27146445	HOXA2(-4016)	3'UTR;3'UTR;3'UTR	NM_153631;NM_153632;NM_030661	HOXA3;HOXA3;HOXA3	Island	Repressed PolyComb	0.157327	0.0313637	5.27e-07	0.00460842	0.062972	-+++	5.27e-07	0.0161238	-0.0411509	0.0989722	0.677569	0.246841	0.0561031	1.08e-05	0.196339	0.0785145	0.0123958	0.123948	0.0479696	0.00976934	1	0	0
	cg18281939	chr5	77783895	SCAMP1(+127557); LHFPL2(+160752)	3'UTR	NM_005779	LHFPL2	NA	Weak transcription	-0.178614	0.0358441	6.26e-07	6.26e-07	0.559592	----	6.26e-07	0.0179481	-0.0972641	0.101017	0.335623	-0.238261	0.0851197	0.00512408	-0.0909728	0.100394	0.364853	-0.197651	0.047506	3.17e-05	0	0	0
	cg12253175	chr12	58132093	AGAP2(-65)	TSS200;Body	NM_001122772;NM_014770	AGAP2;AGAP2	N_Shore	Bivalent/Poised TSS	0.161402	0.0325118	6.89e-07	6.89e-07	0.467235	++++	6.89e-07	0.0186043	0.0305107	0.109024	0.77959	0.222923	0.0701598	0.00148622	0.197255	0.0768274	0.0102433	0.145951	0.0452053	0.00124385	1	0	0
	cg22153994	chr17	43484399	SPATA32(-144921); ARHGAP27(+18597)	TSS1500;5'UTR	NM_001159330;NM_199282	ARHGAP27;ARHGAP27	S_Shore	Weak transcription	0.169504	0.0344778	8.82e-07	8.82e-07	0.688518	++++	8.82e-07	0.0217438	0.202155	0.106488	0.0576458	0.192573	0.0782259	0.013826	0.0751549	0.0858273	0.381219	0.183073	0.0469382	9.61e-05	0	0	0
	cg11809272	chr6	31409361	HLA-B(-84398); MICB(-56530)	NA	NA	NA	NA	Quiescent/Low	0.161224	0.0328323	9.08e-07	1.34e-06	0.38539	++++	9.08e-07	0.0217438	0.0909906	0.0902124	0.313154	0.0693383	0.0785828	0.377583	0.162121	0.0876588	0.0643931	0.206848	0.0441628	2.82e-06	0	0	0
	cg15952933	chr7	1899886	ELFN1(+172132); MAD1L1(+372991)	Body;Body;Body	NM_003550;NM_001013837;NM_001013836	MAD1L1;MAD1L1;MAD1L1	N_Shelf	Weak transcription	-0.155805	0.0317825	9.48e-07	9.48e-07	0.905168	----	9.48e-07	0.0217438	-0.124931	0.101087	0.216505	-0.165193	0.0604531	0.00628402	-0.206672	0.085323	0.0154255	-0.142222	0.0455902	0.00181112	0	0	0
	cg26884773	chr1	235256863	IRF2BP2(-511593); TOMM20(+35387)	NA	NA	NA	NA	Flanking Active TSS	0.163989	0.0336674	1.11e-06	1.11e-06	0.759207	++++	1.11e-06	0.024283	0.122899	0.112926	0.276458	0.176118	0.0728771	0.0156642	0.227208	0.0733714	0.00195696	0.138847	0.0482373	0.0039967	1	0	0
	cg01519765	chr3	185828120	ETV5(-1220)	TSS1500	NM_004454	ETV5	S_Shore	Flanking Active TSS	0.154686	0.031921	1.26e-06	0.000533564	0.191741	++++	1.26e-06	0.0244318	0.0449142	0.0956082	0.638517	0.246854	0.0790174	0.00178382	0.0717138	0.0667406	0.282592	0.187259	0.0452983	3.57e-05	0	0	0
	cg16106427	chr10	134045609	DPYSL4(+45206); STK32C(+75834)	Body	NM_173575	STK32C	S_Shelf	Weak transcription	-0.167611	0.0345956	1.27e-06	1.27e-06	0.40851	----	1.27e-06	0.0244318	-0.0264912	0.107284	0.804966	-0.110011	0.0845526	0.193225	-0.192095	0.0747896	0.0102149	-0.204683	0.0482251	2.19e-05	1	0	0
	cg11614451	chr3	160167729	ENSG00000248710(-113); TRIM59(-113)	TSS200	NM_173084	TRIM59	Island	Flanking Bivalent TSS/Enh	-0.150071	0.030986	1.28e-06	0.00115206	0.102067	----	1.28e-06	0.0244318	-0.300618	0.0832404	0.000304492	-0.184585	0.0601432	0.00214712	-0.0176855	0.0902542	0.844648	-0.119916	0.0448118	0.00745094	1	0	0
	cg04917446	chr17	46699073	HOXB8(-6773); HOXB9(+4765)	3'UTR	NM_024017	HOXB9	Island	Repressed PolyComb	0.162185	0.033561	1.35e-06	2.84e-05	0.290632	++++	1.35e-06	0.0247449	0.0216763	0.0997465	0.827964	0.235736	0.067587	0.000486837	0.211291	0.0814595	0.0094916	0.13973	0.0489287	0.00429292	1	0	0
	cg12109823	chr8	67454595	MYBL1(+70888); ADHFE1(+109875)	NA	NA	NA	Island	Active TSS	0.148181	0.0307743	1.47e-06	1.47e-06	0.972097	++++	1.47e-06	0.0259696	0.108077	0.0925193	0.242746	0.155308	0.0639697	0.0151891	0.142051	0.082225	0.0840612	0.155223	0.042765	0.000283771	1	0	0
	cg07328519	chr19	4064300	ENSG00000205147(-21147); ZBTB7A(+2642)	5'UTR	NM_015898	ZBTB7A	Island	Active TSS	0.161711	0.0337601	1.67e-06	1.67e-06	0.500102	++++	1.67e-06	0.0279894	0.0139437	0.108262	0.897519	0.141892	0.0741745	0.0557538	0.190178	0.0889576	0.0325288	0.187772	0.045457	3.62e-05	1	1	0
	cg17693222	chr8	42033472	AP3M2(+23009); PLAT(+31769)	3'UTR;3'UTR	NM_000930;NM_033011	PLAT;PLAT	NA	Weak transcription	0.163802	0.0342306	1.71e-06	1.71e-06	0.827028	++++	1.71e-06	0.0279894	0.127814	0.0922591	0.165937	0.173044	0.080172	0.0308958	0.107536	0.0833282	0.196874	0.188768	0.047872	8.04e-05	1	0	0
	cg11623339	chr5	138725482	MZB1(+120)	1stExon	NM_016459	MGC29506	N_Shelf	Weak transcription	-0.158071	0.0331726	1.89e-06	6.84e-06	0.347902	----	1.89e-06	0.0298698	-0.117667	0.0875587	0.178994	-0.277308	0.0742539	0.000188025	-0.148692	0.0850069	0.0802612	-0.125234	0.0466988	0.00732404	1	0	0
	cg13925686	chr17	7239643	ACAP1(-204)	TSS1500	NM_014716	ACAP1	NA	Weak Repressed PolyComb	-0.149695	0.0314781	1.98e-06	0.00354932	0.0610676	----	1.98e-06	0.0302785	-0.0694279	0.0968114	0.473285	-0.272818	0.0586135	3.25e-06	-0.179157	0.0828031	0.0304907	-0.0818866	0.0463443	0.0772422	1	0	0
	cg06119452	chr6	169621662	THBS2(+32476); SMOC2(+779832)	Body	NM_003247	THBS2	N_Shore	Strong transcription	-0.161552	0.0341117	2.18e-06	2.38e-06	0.389552	+---	2.18e-06	0.0319269	0.00156012	0.109845	0.988668	-0.184661	0.0670763	0.00590515	-0.129405	0.0759794	0.0885389	-0.198164	0.0512294	0.000109653	1	0	0
	cg18942110	chr15	91072797	CRTC3(-502)	TSS1500;TSS1500	NM_001042574;NM_022769	CRTC3;CRTC3	Island	Active TSS	-0.164415	0.0347474	2.23e-06	2.23e-06	0.700588	----	2.23e-06	0.0319269	-0.195139	0.110124	0.0763947	-0.159731	0.0740416	0.0309815	-0.0640356	0.0942594	0.496913	-0.185751	0.0470976	8.01e-05	0	0	0
	cg16406967	chr7	27155036	HOXA2(-12607); HOXA3(+4177)	5'UTR;TSS1500;5'UTR	NM_153631;NM_153632;NM_030661	HOXA3;HOXA3;HOXA3	Island	Repressed PolyComb	0.146073	0.0309726	2.4e-06	0.00524105	0.0528164	-+++	2.4e-06	0.0333181	-0.0165634	0.0814076	0.838774	0.238893	0.0612541	9.62e-05	0.218082	0.0729612	0.0027988	0.114678	0.0478278	0.0164971	1	0	0
	cg01655008	chr14	93652954	MOAP1(-1687); TMEM251(+1597)	Body;Body	NM_001098621;NM_015676	C14orf109;C14orf109	S_Shore	Transcr. at gene 5' and 3'	-0.152214	0.0323528	2.54e-06	2.54e-06	0.900134	----	2.54e-06	0.0333181	-0.12454	0.082504	0.131171	-0.157821	0.0747274	0.0346902	-0.211024	0.089694	0.0186375	-0.143802	0.0444952	0.0012299	1	0	0
	cg15626350	chr6	152130207	ESR1(+118577); SYNE1(+828326)	Body;Body;Body;Body	NM_001122740;NM_001122741;NM_000125;NM_001122742	ESR1;ESR1;ESR1;ESR1	S_Shore	Repressed PolyComb	0.144282	0.0306642	2.54e-06	0.000178171	0.269759	++++	2.54e-06	0.0333181	0.0683193	0.0904353	0.449979	0.179946	0.0602056	0.00280018	0.0266961	0.0791034	0.735752	0.180365	0.044476	5.01e-05	1	0	0
	cg20328456	chr6	32121113	PRRT1(-1385); PPT2(-186)	TSS200;TSS1500;TSS1500	NM_138717;NM_005155;NM_030651	PPT2;PPT2;PRRT1	N_Shore	Flanking Active TSS	0.14592	0.0310961	2.7e-06	2.7e-06	0.746941	++++	2.7e-06	0.0343957	0.184939	0.0789406	0.0191415	0.180367	0.0718918	0.0121121	0.181939	0.0863481	0.0351135	0.113403	0.0427927	0.00804781	1	0	0
	cg09448088	chr13	113635690	F7(-124430); MCF2L(+12156)	Body;Body	NM_001112732;NM_024979	MCF2L;MCF2L	Island	Active TSS	0.149145	0.0318381	2.81e-06	2.81e-06	0.849312	++++	2.81e-06	0.0345258	0.118598	0.0985232	0.228684	0.115461	0.0613094	0.059667	0.136149	0.0897501	0.129271	0.176961	0.0450234	8.48e-05	1	0	0
	cg02993991	chr19	4064177	ENSG00000205147(-21024); ZBTB7A(+2765)	5'UTR	NM_015898	ZBTB7A	Island	Active TSS	0.154656	0.0330411	2.86e-06	2.86e-06	0.861182	++++	2.86e-06	0.0345258	0.174378	0.104746	0.0959569	0.17221	0.0791525	0.0295799	0.19647	0.0724292	0.00667609	0.128171	0.0459019	0.00523395	1	1	0
	cg02331272	chr11	66964208	ADRBK1(-69672); KDM2A(+77051)	Body;Body	NR_027473;NM_012308	KDM2A;KDM2A	NA	Weak transcription	-0.165919	0.0355175	2.99e-06	2.99e-06	0.555572	----	2.99e-06	0.0351898	-0.100273	0.09627	0.297604	-0.0796219	0.0983514	0.41819	-0.138504	0.0956267	0.147509	-0.206172	0.0460249	7.48e-06	0	0	0
	cg21157115	chr9	33001303	APTX(+310)	5'UTR;Body	NM_175073;NM_175069	APTX;APTX	Island	Active TSS	-0.147207	0.0315477	3.07e-06	3.07e-06	0.903966	----	3.07e-06	0.0352054	-0.166726	0.111061	0.1333	-0.129147	0.0610634	0.0344324	-0.196634	0.0780789	0.0117887	-0.137346	0.0451077	0.0023281	0	0	0
	cg07110356	chr17	56355431	MPO(+2864); LPO(+39645)	Body	NM_000250	MPO	Island	Weak Repressed PolyComb	-0.161982	0.034761	3.16e-06	3.16e-06	0.824919	----	3.16e-06	0.0354147	-0.0745851	0.108758	0.492846	-0.199458	0.0742577	0.00723073	-0.165588	0.0900958	0.0660754	-0.16232	0.0477543	0.000676168	1	0	0
	cg13076843	chr17	74475294	RHBDF2(+22194); AANAT(+25862)	Body;Body	NM_001005498;NM_024599	RHBDF2;RHBDF2	Island	Weak transcription	0.156403	0.0336624	3.38e-06	3.38e-06	0.768474	++++	3.38e-06	0.0369387	0.0982146	0.100762	0.329698	0.217693	0.0714812	0.00232327	0.144489	0.0843293	0.0866397	0.146154	0.0472633	0.00198593	1	0	0
	cg17006136	chr4	186559412	PDLIM3(-102751); SORBS2(+318393)	Body;Body;Body;Body;Body;Body;Body;Body	NM_001145670;NM_001145673;NM_001145671;NM_001145675;NM_003603;NM_021069;NM_001145672;NM_001145674	SORBS2;SORBS2;SORBS2;SORBS2;SORBS2;SORBS2;SORBS2;SORBS2	N_Shore	Quiescent/Low	-0.149515	0.032393	3.92e-06	6.47e-05	0.300069	+---	3.92e-06	0.0418218	0.00999124	0.110435	0.927912	-0.192841	0.0524969	0.00023937	-0.209985	0.0827652	0.0111769	-0.117846	0.0525462	0.0249154	1	0	0
	cg12105183	chr1	89829876	GBP6(+260)	5'UTR	NM_198460	GBP6	NA	Quiescent/Low	0.14874	0.0323427	4.25e-06	4.25e-06	0.798746	++++	4.25e-06	0.0426497	0.23732	0.11013	0.0311693	0.103899	0.0745461	0.163391	0.147793	0.0837583	0.077645	0.150375	0.0426	0.000415672	0	0	0
	cg14069347	chr6	31409319	HLA-B(-84356); MICB(-56572)	NA	NA	NA	NA	Quiescent/Low	0.154281	0.0336153	4.44e-06	4.44e-06	0.517611	++++	4.44e-06	0.0426497	0.0882825	0.106657	0.407828	0.081201	0.0828625	0.327111	0.1193	0.0820612	0.146003	0.197309	0.0445913	9.65e-06	0	0	0
	cg04497889	chr4	7046407	CCDC96(-1680); TADA2B(+1290)	Body	NM_152293	TADA2B	S_Shore	Flanking Active TSS	0.141696	0.0309211	4.59e-06	4.59e-06	0.753977	++++	4.59e-06	0.0426497	0.207155	0.0782148	0.00808416	0.107371	0.0649584	0.0983477	0.108715	0.0750434	0.147424	0.14873	0.0462311	0.00129498	1	0	0
	cg27326026	chr6	31409355	HLA-B(-84392); MICB(-56536)	NA	NA	NA	NA	Quiescent/Low	0.150323	0.0328104	4.62e-06	4.62e-06	0.422739	++++	4.62e-06	0.0426497	0.0757367	0.0838213	0.366234	0.0770976	0.0803664	0.337394	0.132839	0.0898961	0.139489	0.197794	0.0443671	8.27e-06	0	0	0
	cg18680977	chr7	27155039	HOXA2(-12610); HOXA3(+4174)	5'UTR;TSS1500;5'UTR	NM_153631;NM_153632;NM_030661	HOXA3;HOXA3;HOXA3	Island	Repressed PolyComb	0.145443	0.031771	4.7e-06	0.00102986	0.153285	++++	4.7e-06	0.0426497	0.00299404	0.091212	0.973814	0.220762	0.0593721	0.000200584	0.208675	0.0767162	0.00652634	0.109491	0.0489763	0.0253791	1	0	0
	cg10516886	chr1	111415232	CD53(-543)	TSS1500;5'UTR	NM_000560;NM_001040033	CD53;CD53	NA	Quiescent/Low	-0.138127	0.0302062	4.81e-06	0.000134757	0.199492	----	4.81e-06	0.0426497	-0.141267	0.067412	0.0361198	-0.222981	0.0767793	0.00368211	-0.243531	0.0812154	0.0027124	-0.0821241	0.0424592	0.0530899	1	0	0
	cg12234455	chr19	49220235	MAMSTR(+2742); FUT2(+21004)	TSS200;Body	NM_182574;NM_001130915	MAMSTR;MAMSTR	N_Shelf	Flanking Active TSS	0.15563	0.0340689	4.92e-06	4.92e-06	0.762876	++++	4.92e-06	0.0426497	0.0547805	0.10375	0.597497	0.146762	0.0766562	0.0555495	0.177402	0.0779636	0.0228794	0.172443	0.0480038	0.000327796	1	0	0
	cg01891818	chr17	73008509	ICT1(-259)	TSS1500	NM_001545	ICT1	N_Shore	Active TSS	0.149794	0.032948	5.46e-06	0.000474835	0.262349	-+++	5.46e-06	0.0426497	-0.00576653	0.109794	0.958113	0.233108	0.0862838	0.00689973	0.088869	0.0724692	0.220086	0.175723	0.04413	6.84e-05	1	0	0
	cg21629821	chr19	46713473	IGFL1(-19535); IGFL2(+62435)	TSS200	NR_027003	DKFZp434J0226	NA	Weak Repressed PolyComb	-0.151779	0.0333897	5.48e-06	0.000264958	0.251014	----	5.48e-06	0.0426497	-0.00280767	0.0919979	0.975653	-0.230081	0.0646627	0.000373453	-0.143057	0.0866375	0.0986957	-0.15187	0.0496034	0.00220097	1	0	0
	cg06912304	chr11	4113452	RRM1(-2586)	3'UTR	NM_003156	STIM1	N_Shelf	Weak transcription	-0.1734	0.0381526	5.5e-06	0.000830865	0.23544	+---	5.5e-06	0.0426497	0.0090395	0.11285	0.936156	-0.140099	0.0865566	0.105536	-0.150333	0.0856263	0.0791413	-0.238125	0.0543443	1.18e-05	1	0	0
	cg23120601	chr15	40583227	PLCB2(+16895); PAK6(+51607)	Body	NM_004573	PLCB2	Island	Active TSS	0.14614	0.0321721	5.56e-06	0.000280147	0.23294	++++	5.56e-06	0.0426497	0.014651	0.0989533	0.882295	0.164961	0.073302	0.0244219	0.251694	0.0711799	0.000406186	0.123441	0.045618	0.00681031	1	0	0
	cg14938587	chr7	155790392	SHH(-185426); C7orf13(+642955)	NA	NA	NA	NA	Weak Repressed PolyComb	-0.157059	0.0345796	5.57e-06	5.57e-06	0.777865	----	5.57e-06	0.0426497	-0.0655688	0.107365	0.541392	-0.195422	0.0787857	0.0131225	-0.132278	0.087814	0.131979	-0.167892	0.0466882	0.000323115	1	0	0
	cg08486903	chr7	98739496	SMURF1(+2226); TRRAP(+263384)	Body;Body	NM_020429;NM_181349	SMURF1;SMURF1	N_Shore	Active TSS	0.147977	0.0325822	5.58e-06	5.58e-06	0.752982	++++	5.58e-06	0.0426497	0.069473	0.106905	0.515786	0.155583	0.0686341	0.0233999	0.20633	0.0755888	0.00634047	0.137364	0.0462659	0.00298764	1	0	0
	cg26360402	chr14	105973994	TMEM121(-18945); C14orf80(+16409)	NA	NA	NA	NA	Weak Repressed PolyComb	-0.142413	0.0313672	5.62e-06	0.00127936	0.165434	----	5.62e-06	0.0426497	-0.0272184	0.0982623	0.781782	-0.221831	0.052561	2.44e-05	-0.185745	0.0880932	0.0349873	-0.0893276	0.0486813	0.0665134	1	1	0
	cg13430807	chr1	149903315	SF3B4(-3080)	Body;Body	NM_181873;NM_001145862	MTMR11;MTMR11	S_Shelf	Strong transcription	-0.142567	0.0314115	5.66e-06	5.66e-06	0.892025	----	5.66e-06	0.0426497	-0.0616503	0.110886	0.578224	-0.138241	0.0696746	0.0472453	-0.157633	0.0721894	0.0289912	-0.15114	0.0432626	0.000476622	1	0	0
	cg13442749	chr9	96337681	PHF2(-1007)	TSS1500	NM_005392	PHF2	N_Shore	Flanking Active TSS	0.15309	0.0337308	5.66e-06	3.73e-05	0.315897	++++	5.66e-06	0.0426497	0.119661	0.111413	0.282811	0.162744	0.0825575	0.0486917	0.259591	0.0686985	0.000157648	0.104676	0.0476869	0.0281589	1	0	0
	cg14103343	chr19	49220223	MAMSTR(+2754); FUT2(+20992)	TSS200;Body	NM_182574;NM_001130915	MAMSTR;MAMSTR	N_Shelf	Flanking Active TSS	0.149868	0.0330254	5.68e-06	5.68e-06	0.526687	++++	5.68e-06	0.0426497	0.0320992	0.0975738	0.742176	0.120452	0.0709556	0.0895895	0.194506	0.0743505	0.00889474	0.173317	0.0480955	0.000313833	1	0	0
	cg24524285	chr11	64405919	SLC22A12(+47638); NRXN2(+84740)	Body;Body;Body	NM_138734;NM_138732;NM_015080	NRXN2;NRXN2;NRXN2	Island	Active TSS	0.152037	0.0335262	5.76e-06	0.0144633	0.0813222	-+++	5.76e-06	0.0426497	-0.0728817	0.0967118	0.451092	0.13624	0.0801751	0.0892662	0.221239	0.0794216	0.00534241	0.185182	0.0461925	6.1e-05	0	0	0
	cg11589932	chr17	1173767	BHLHA9(-85)	TSS200	NM_001164405	BHLHA9	Island	Weak Repressed PolyComb	-0.154923	0.0342519	6.1e-06	6.1e-06	0.964993	----	6.1e-06	0.0426497	-0.115266	0.115103	0.316624	-0.159228	0.0687666	0.0205865	-0.128684	0.0896384	0.151117	-0.167051	0.0476206	0.000451547	1	1	0
	cg13879455	chr12	58133008	AGAP2(-980)	TSS1500;Body	NM_001122772;NM_014770	AGAP2;AGAP2	S_Shore	Flanking Bivalent TSS/Enh	0.151472	0.0334902	6.1e-06	2.19e-05	0.347183	++++	6.1e-06	0.0426497	0.0287867	0.104545	0.783045	0.171963	0.0657109	0.00887146	0.257884	0.0830835	0.0019098	0.130377	0.0485854	0.00728625	1	0	0
	cg11180921	chr11	57090226	TNKS1BP1(-556)	5'UTR	NM_033396	TNKS1BP1	N_Shore	Flanking Active TSS	0.146839	0.032475	6.14e-06	0.00288303	0.104818	++++	6.14e-06	0.0426497	0.132778	0.0983995	0.177216	0.259381	0.0566817	4.74e-06	0.102458	0.0829668	0.216857	0.0769879	0.0507415	0.129202	1	0	0
	cg10822172	chr7	28338757	JAZF1(-118396); CREB5(-113386)	TSS200	NM_182899	CREB5	NA	Quiescent/Low	0.149247	0.0330199	6.19e-06	0.000280995	0.247057	-+++	6.19e-06	0.0426497	-0.00855839	0.0935691	0.927122	0.219181	0.0634845	0.000555385	0.170212	0.082399	0.0388561	0.14332	0.049535	0.00381206	1	0	0
	cg19402991	chr2	164204915	KCNH7(-509788); FIGN(+387601)	NA	NA	NA	Island	Active TSS	0.154509	0.0341974	6.24e-06	6.24e-06	0.474246	-+++	6.24e-06	0.0426497	-0.0344477	0.125663	0.783986	0.161809	0.0681543	0.017589	0.189217	0.0883329	0.0321864	0.167772	0.0472286	0.00038182	1	0	0
	cg27343684	chr6	52775252	GSTA3(-770)	TSS1500	NM_000847	GSTA3	NA	Quiescent/Low	-0.153244	0.0339213	6.25e-06	0.000852661	0.218545	+---	6.25e-06	0.0426497	0.0336742	0.115036	0.76973	-0.234944	0.0630156	0.00019274	-0.157595	0.0994169	0.112922	-0.137603	0.0476461	0.00387683	1	0	0
	cg22486834	chr6	52859107	GSTA3(-84625); GSTA4(+1068)	5'UTR	NM_001512	GSTA4	N_Shore	Active TSS	0.148462	0.0328789	6.32e-06	0.00166454	0.127925	++++	6.32e-06	0.0426497	0.0390607	0.102211	0.702345	0.267118	0.0644687	3.42e-05	0.167431	0.076328	0.0282661	0.0973132	0.0489655	0.0468801	1	0	0
	cg09305680	chr8	117778069	UTP23(-672)	TSS1500	NM_032334	UTP23	N_Shore	Active TSS	-0.14525	0.0322203	6.54e-06	6.54e-06	0.72132	----	6.54e-06	0.0435178	-0.134993	0.0845983	0.110556	-0.210051	0.0657213	0.00139306	-0.138205	0.0942266	0.142448	-0.118599	0.045673	0.00941241	0	0	0
	cg18062706	chr6	31409467	HLA-B(-84504); MICB(-56424)	NA	NA	NA	NA	Enhancers	0.143118	0.0318608	7.06e-06	0.00974463	0.11197	++++	7.06e-06	0.045441	0.000807649	0.073029	0.991176	0.165551	0.0757493	0.0288508	0.0872096	0.091128	0.338567	0.201789	0.0445917	6.03e-06	0	0	0
	cg16933922	chr10	126106614	OAT(+890)	5'UTR	NM_000274	OAT	N_Shore	Active TSS	0.151237	0.0336832	7.12e-06	7.12e-06	0.996521	++++	7.12e-06	0.045441	0.139625	0.101581	0.169281	0.164381	0.0701184	0.019061	0.144165	0.0825518	0.0807476	0.150061	0.0479818	0.00176327	0	0	0
	cg11743675	chr12	41221855	PDZRN4(-360394); CNTN1(+135502)	5'UTR;5'UTR	NM_175038;NM_001843	CNTN1;CNTN1	NA	Active TSS	0.136041	0.0303001	7.13e-06	7.13e-06	0.813481	++++	7.13e-06	0.045441	0.0723426	0.0878608	0.410293	0.152443	0.0551058	0.00566844	0.101054	0.0801794	0.207541	0.153507	0.0458925	0.00082307	1	0	0
	cg15691199	chr14	23589419	CEBPE(-595)	TSS1500	NM_001805	CEBPE	NA	Weak Repressed PolyComb	-0.135622	0.0302631	7.41e-06	0.00505636	0.119238	----	7.41e-06	0.0466121	-0.00459851	0.114932	0.968084	-0.221665	0.0492154	6.67e-06	-0.136718	0.0795861	0.0858213	-0.077752	0.0473812	0.1008	0	0	0
	cg12307200	chr3	188664632	TPRG1(-225130); LPP(+733912)	NA	NA	NA	N_Shore	Flanking Active TSS	-0.152265	0.0340248	7.64e-06	7.64e-06	0.69258	----	7.64e-06	0.0473633	-0.0194856	0.122856	0.87398	-0.141324	0.0694718	0.0419243	-0.154475	0.0814744	0.057961	-0.17667	0.0476897	0.000211741	1	1	0
	cg05783384	chr2	218843735	RUFY4(-90242); TNS1(-34885)	NA	NA	NA	Island	Bivalent/Poised TSS	0.150418	0.0336717	7.93e-06	7.93e-06	0.598839	++++	7.93e-06	0.0484933	0.0631154	0.126377	0.617483	0.165302	0.0700016	0.0182057	0.227375	0.0748025	0.00236839	0.12448	0.0478584	0.00929518	0	1	0
	cg03308399	chr7	27146237	HOXA2(-3808)	3'UTR;3'UTR;3'UTR	NM_153631;NM_153632;NM_030661	HOXA3;HOXA3;HOXA3	Island	Repressed PolyComb	0.144626	0.0324088	8.1e-06	0.000113719	0.294919	-+++	8.1e-06	0.0489005	-0.00628979	0.0993358	0.949513	0.137309	0.0652126	0.0352433	0.230243	0.0727664	0.00155543	0.146608	0.0484083	0.00245719	1	0	0

## Sheet: S5
	Supplementary Table S5 In females, at 5% FDR, a total of 72 co-methylated DMRs were significantly associated with AD Braak stage, which were identified by coMethDMR method and meta-analysis of four brain samples cohorts (Gasparoni, London, Mount Sinai, ROSMAP). For each DMR, annotations include location of the DMR based on hg19/GRCh37 genomic annotation (DMR), nearby genes based on GREAT (GREAT_a…
		Annotations						Female samples meta-analysis results for DMRs								Female samples coMethDMR analysis of individual cohorts																								Comparison with literature
	DMR	GREAT_annotation	UCSC_RefGene_Group	UCSC_RefGene_Accession	UCSC_RefGene_Name	Relation_to_Island	state	estimate	se	pVal.fixed	pVal.random	pValQ	estimate_direction	pVal.final	fdr	GASPARONI_nCoMethRegion	GASPARONI_coMethRegion	GASPARONI_nCpGs	GASPARONI_Estimate.bacon	GASPARONI_StdErr.bacon	GASPARONI_pValue.bacon	LONDON_nCoMethRegion	LONDON_coMethRegion	LONDON_nCpGs	LONDON_Estimate.bacon	LONDON_StdErr.bacon	LONDON_pValue.bacon	MTSINAI_nCoMethRegion	MTSINAI_coMethRegion	MTSINAI_nCpGs	MTSINAI_Estimate.bacon	MTSINAI_StdErr.bacon	MTSINAI_pValue.bacon	ROSMAP_nCoMethRegion	ROSMAP_coMethRegion	ROSMAP_nCpGs	ROSMAP_Estimate.bacon	ROSMAP_StdErr.bacon	ROSMAP_pValue.bacon	sex_combined_sig	Xia2019_sig	Xu2015_sig
	chr7:27153580-27153944	HOXA2(-11332); HOXA3(+5452)	1stExon;5'UTR;TSS1500;TSS200	NM_030661;NM_153631;NM_153632	HOXA3	Island;N_Shore	Repressed PolyComb	0.143807	0.0245014	4.37483e-09	1.68287e-07	0.312346	++++	4.37483e-09	0.00017813	1	chr7:27153580-27153847	6	0.0306112	0.111369	0.783422	1	chr7:27153580-27153847	6	0.202541	0.0476114	2.09941e-05	1	chr7:27153580-27153847	6	0.165851	0.0513526	0.00123942	1	chr7:27153580-27153847	6	0.110933	0.0361595	0.00215578	1	0	0
	chr19:49220102-49220485	MAMSTR(+2684); FUT2(+21062)	1stExon;5'UTR;Body;TSS1500;TSS200	NM_001130915;NM_182574	MAMSTR	N_Shelf	Flanking Active TSS;Active TSS	0.134435	0.0254039	1.21061e-07	1.21061e-07	0.738772	++++	1.21061e-07	0.00229531	1	chr19:49220102-49220223	3	0.0348659	0.120905	0.77306	1	chr19:49220102-49220235	4	0.110168	0.0546937	0.0439805	1	chr19:49220102-49220235	4	0.168543	0.0566663	0.00293655	1	chr19:49220102-49220235	4	0.139584	0.0345982	5.47352e-05	1	0	0
	chr5:27038605-27038836	CDH9(-28)	1stExon;5'UTR;TSS200	NM_016279	CDH9	OpenSea	Active TSS;Flanking Active TSS	0.127591	0.0244792	1.86603e-07	0.000549855	0.0710543	++++	1.86603e-07	0.00229531	1	chr5:27038605-27038802	4	0.144637	0.113104	0.200969	1	chr5:27038707-27038802	3	0.222786	0.0524941	2.19545e-05	1	chr5:27038707-27038802	3	0.166041	0.050317	0.000967199	1	chr5:27038605-27038782	3	0.0662706	0.0346527	0.055822	1	0	0
	chr15:31621629-31621843	KLF13(+2678); OTUD7A(+325806)	Body	NM_015995	KLF13	Island;N_Shore	Active TSS	0.115469	0.0226158	3.29611e-07	2.72228e-05	0.223947	++++	3.29611e-07	0.00229531	1	chr15:31621727-31621843	3	0.0962427	0.0831353	0.247002	0	chr15:31621727-31621843	3	0.184697	0.0508051	0.000277539	0	chr15:31621727-31621843	3	0.157214	0.0487334	0.00125532	1	chr15:31621727-31621843	3	0.0739342	0.0315918	0.0192684	0	0	0
	chr17:46698881-46699155	HOXB8(-6717); HOXB9(+4821)	3'UTR	NM_024017	HOXB9	Island;S_Shore	Repressed PolyComb	0.121871	0.0238889	3.36874e-07	3.36874e-07	0.54892	++++	3.36874e-07	0.00229531	1	chr17:46698881-46699155	4	0.0918826	0.125265	0.463251	1	chr17:46698881-46699073	3	0.169923	0.0415859	4.38738e-05	1	chr17:46698881-46699155	4	0.116663	0.0603679	0.0532934	1	chr17:46698881-46699155	4	0.0926266	0.0345873	0.0074051	1	0	0
	chr19:1070986-1071208	HMHA1(+5175); POLR2E(+24501)	Body	NM_012292	HMHA1	Island	Repressed PolyComb	0.133555	0.0261831	3.38234e-07	3.38234e-07	0.747298	++++	3.38234e-07	0.00229531	1	chr19:1070986-1071208	3	0.0920107	0.11855	0.437672	1	chr19:1070986-1071208	3	0.180374	0.0512207	0.000429107	1	chr19:1070986-1071208	3	0.106678	0.0649834	0.100668	1	chr19:1070986-1071208	3	0.122477	0.0360481	0.000679828	0	0	0
	chr7:27150262-27150598	HOXA2(-8000); HOXA3(+8784)	5'UTR	NM_030661;NM_153631;NM_153632	HOXA3	Island;S_Shore	Repressed PolyComb	0.12315	0.0242924	3.98926e-07	3.98926e-07	0.795005	++++	3.98926e-07	0.00232044	1	chr7:27150262-27150598	3	0.0949649	0.105596	0.36848	1	chr7:27150262-27150598	3	0.167323	0.0527427	0.00151164	0	chr7:27150262-27150598	3	0.127354	0.0531823	0.0166352	0	chr7:27150262-27150598	3	0.106512	0.0334855	0.00146851	0	0	0
	chr5:1807695-1807759	NDUFS6(+6213); IRX4(+79605)	Body	NM_004553	NDUFS6	OpenSea	Strong transcription	-0.116768	0.023234	5.01475e-07	0.000398703	0.148649	----	5.01475e-07	0.00247648	0	chr5:1807695-1807759	3	-0.0252953	0.108958	0.816416	0	chr5:1807695-1807759	3	-0.102426	0.0463344	0.0270643	0	chr5:1807695-1807759	3	-0.210214	0.0481505	1.26679e-05	1	chr5:1807695-1807759	3	-0.0870147	0.0338814	0.0102223	1	0	0
	chr18:74799495-74799572	MBP(+45191); ZNF236(+263418)	Body	NM_001025100;NM_001025101	MBP	Island	Active TSS	0.137956	0.0276056	5.81037e-07	0.0011203	0.104647	++++	5.81037e-07	0.00247648	1	chr18:74799495-74799572	3	0.092267	0.124542	0.458784	1	chr18:74799495-74799572	3	0.254788	0.0546183	3.08805e-06	1	chr18:74799495-74799572	3	0.0981538	0.0617696	0.112053	1	chr18:74799495-74799572	3	0.0983128	0.0392098	0.012164	1	0	0
	chr17:40838861-40839022	CNTNAP1(+4311); EZH1(+58106)	Body	NM_003632	CNTNAP1	Island	Weak transcription	0.110282	0.0221069	6.08217e-07	0.000168086	0.185088	++++	6.08217e-07	0.00247648	1	chr17:40838861-40839022	3	0.0114854	0.0746732	0.877761	1	chr17:40838861-40839022	3	0.136079	0.0452635	0.00264378	1	chr17:40838861-40839022	3	0.179794	0.0480695	0.00018381	1	chr17:40838861-40839022	3	0.083901	0.0325133	0.00986533	0	0	0
	chr7:27146237-27146445	HOXA2(-3911)	3'UTR	NM_030661;NM_153631;NM_153632	HOXA3	Island	Repressed PolyComb	0.128734	0.026258	9.45351e-07	9.45351e-07	0.919279	++++	9.45351e-07	0.00349926	1	chr7:27146237-27146445	4	0.0725429	0.12057	0.547396	1	chr7:27146237-27146445	4	0.144446	0.0525463	0.00597917	1	chr7:27146237-27146445	4	0.147888	0.0575288	0.0101499	1	chr7:27146237-27146445	4	0.118122	0.0373392	0.00155896	1	0	0
	chr7:27138712-27138974	HOXA1(-3250)				S_Shelf;S_Shore	Repressed PolyComb	0.106161	0.02228	1.88979e-06	1.88979e-06	0.967327	++++	1.88979e-06	0.00619579	1	chr7:27138712-27138974	4	0.0727014	0.100309	0.468589	1	chr7:27138712-27138974	4	0.11955	0.052016	0.0215429	1	chr7:27138712-27138974	4	0.117044	0.0490408	0.0170021	1	chr7:27138712-27138974	4	0.100719	0.0297518	0.000710957	1	0	0
	chr19:827715-827843	AZU1(-47)	1stExon;5'UTR;TSS200	NM_001700	AZU1	OpenSea	Weak Repressed PolyComb	-0.11612	0.0244394	2.02064e-06	2.02064e-06	0.704459	----	2.02064e-06	0.00619579	1	chr19:827715-827843	5	-0.0869247	0.090553	0.33709	1	chr19:827715-827843	5	-0.161366	0.0477205	0.000720964	1	chr19:827776-827843	3	-0.118329	0.0514279	0.0213989	1	chr19:827776-827843	3	-0.0927981	0.0368838	0.0118711	1	0	0
	chr7:45066738-45067057	CCM2(+273)	Body;TSS1500;TSS200	NM_001029835;NM_001167934;NM_001167935;NM_031443;NR_030770	CCM2	OpenSea	Weak transcription	-0.12537	0.0264953	2.22544e-06	2.22544e-06	0.761821	----	2.22544e-06	0.00619579	1	chr7:45066858-45067057	3	-0.106851	0.136911	0.435129	1	chr7:45066738-45067057	5	-0.177429	0.0564038	0.00165698	1	chr7:45066858-45067057	3	-0.125274	0.0628804	0.0463426	1	chr7:45066738-45067057	4	-0.106275	0.0352692	0.0025847	1	0	0
	chr7:27154262-27155548	HOXA2(-12475); HOXA3(+4309)	5'UTR;TSS1500	NM_030661;NM_153631;NM_153632	HOXA3	Island;N_Shore;S_Shore	Repressed PolyComb	0.104737	0.0221588	2.28251e-06	0.000363346	0.192359	-+++	2.28251e-06	0.00619579	1	chr7:27154262-27155548	17	-0.00251419	0.0931128	0.978458	2	chr7:27154262-27154387	4	0.176554	0.0525393	0.00077827	1	chr7:27154720-27155548	10	0.143619	0.0473323	0.0024112	1	chr7:27154720-27155548	10	0.0768735	0.0299794	0.0103409	1	0	0
	chr1:7692321-7692367	VAMP3(-138985); CAMTA1(+846960)	Body	NM_015215	CAMTA1	OpenSea	Quiescent/Low	-0.105197	0.0223879	2.61679e-06	2.61679e-06	0.959571	----	2.61679e-06	0.00665924	1	chr1:7692321-7692367	3	-0.050575	0.114449	0.658562	1	chr1:7692321-7692367	3	-0.116822	0.0452996	0.00991262	1	chr1:7692321-7692367	3	-0.107592	0.048307	0.0259297	1	chr1:7692321-7692367	3	-0.102682	0.0315763	0.00114642	1	0	0
	chr19:10736006-10736448	SLC44A2(+293)	1stExon;5'UTR;Body;TSS200	NM_001145056;NM_020428	SLC44A2	Island;S_Shore	Flanking Active TSS;Active TSS	0.12171	0.0262375	3.50452e-06	3.50452e-06	0.908305	++++	3.50452e-06	0.00839373	1	chr19:10736006-10736355	7	0.0363248	0.124585	0.770617	1	chr19:10736006-10736448	8	0.124133	0.0492107	0.0116533	1	chr19:10736006-10736355	7	0.137794	0.0585529	0.0186063	1	chr19:10736006-10736355	7	0.121432	0.0382473	0.00149886	1	0	0
	chr19:6476756-6477198	DENND1C(+4842); CRB3(+12683)	Body	NM_024898	DENND1C	Island;S_Shore	Active TSS;Weak transcription	0.117992	0.0256112	4.08424e-06	4.08424e-06	0.76764	++++	4.08424e-06	0.00923878	1	chr19:6476756-6477198	4	0.0742253	0.124353	0.550579	1	chr19:6476756-6477198	4	0.154346	0.0494171	0.00178816	0	chr19:6476756-6477198	4	0.129851	0.0507399	0.0104929	1	chr19:6476756-6477033	3	0.0928204	0.038867	0.0169331	1	0	0
	chr2:11924984-11925375	TRIB2(-931835); LPIN1(+107459)	Body	NM_145693	LPIN1	Island;S_Shore	Flanking Active TSS;Active TSS	0.114254	0.0249871	4.81948e-06	4.81948e-06	0.914552	++++	4.81948e-06	0.0101881	0	chr2:11924984-11925224	3	0.101197	0.0937792	0.280543	1	chr2:11924984-11925224	3	0.104024	0.0551103	0.0590854	0	chr2:11924984-11925224	3	0.146973	0.0518686	0.00460312	0	chr2:11924984-11925224	3	0.104966	0.0356465	0.00323326	0	0	0
	chr13:67803895-67804060	PCDH9(+490)	1stExon;5'UTR	NM_020403;NM_203487	PCDH9	N_Shore	Active TSS	-0.0880865	0.0193034	5.03652e-06	0.0272141	0.0624615	-+--	5.03652e-06	0.0101881	0	chr13:67803895-67804060	3	-0.0740264	0.0823666	0.368789	0	chr13:67803895-67804060	3	0.0160857	0.0439967	0.714655	0	chr13:67803895-67804060	3	-0.102689	0.0419759	0.01443	0	chr13:67803895-67804060	3	-0.120866	0.0262419	4.10791e-06	0	0	0
	chr16:66969401-66969506	FAM96B(-1151); CES2(+1091)	1stExon;TSS1500	NM_003869;NM_016062;NM_198061;NR_024525	CES2;FAM96B	Island;N_Shore	Flanking Active TSS	0.114912	0.0253234	5.68479e-06	5.68479e-06	0.588308	++++	5.68479e-06	0.0101881	1	chr16:66969401-66969506	4	0.055335	0.101482	0.585569	1	chr16:66969401-66969506	4	0.159274	0.05309	0.00269907	1	chr16:66969474-66969506	3	0.1496	0.0575519	0.00933918	1	chr16:66969401-66969506	4	0.0895557	0.0352325	0.0110267	0	0	0
	chr22:37608611-37608819	SSTR3(-353)	TSS1500	NM_001051	SSTR3	OpenSea	Weak Repressed PolyComb	0.106474	0.023465	5.69009e-06	0.000290658	0.19706	++++	5.69009e-06	0.0101881	1	chr22:37608611-37608819	3	0.137428	0.120972	0.255941	1	chr22:37608611-37608819	3	0.164037	0.057262	0.00417432	0	chr22:37608611-37608819	3	0.172167	0.050806	0.000702241	0	chr22:37608611-37608819	3	0.0637253	0.0307807	0.0384241	1	0	0
	chr6:10556147-10556523	GCNT6(-77658); GCNT2(+27746)	1stExon;5'UTR;Body	NM_001491;NM_145649	GCNT2	OpenSea	Active TSS	0.119631	0.0263784	5.75502e-06	6.18967e-06	0.389094	++++	5.75502e-06	0.0101881	1	chr6:10556147-10556523	3	0.0756347	0.126698	0.55053	1	chr6:10556147-10556523	3	0.142731	0.0524867	0.00654057	1	chr6:10556147-10556523	3	0.189083	0.0556429	0.000678442	1	chr6:10556147-10556523	3	0.0788752	0.0381004	0.0384342	1	0	0
	chr7:27179161-27179432	HOXA4(-8879); HOXA5(+3990)				Island	Repressed PolyComb	0.113378	0.0250727	6.12657e-06	6.12657e-06	0.880582	++++	6.12657e-06	0.010394	1	chr7:27179161-27179432	4	0.0687866	0.109934	0.531506	1	chr7:27179161-27179432	4	0.140659	0.0568099	0.013288	1	chr7:27179161-27179432	4	0.131718	0.0528357	0.0126681	1	chr7:27179161-27179432	4	0.0998855	0.0345048	0.00379369	1	0	0
	chr15:40268421-40268777	EIF2AK4(+42245); SRP14(+62790)	Body	NM_001013703	EIF2AK4	Island;N_Shore	Active TSS	0.125218	0.0278876	7.119e-06	7.119e-06	0.393172	++++	7.119e-06	0.0115946	1	chr15:40268610-40268777	3	0.196196	0.140711	0.16322	1	chr15:40268421-40268777	4	0.19617	0.0554888	0.000407302	1	chr15:40268421-40268777	4	0.0681844	0.0591442	0.248972	1	chr15:40268610-40268777	3	0.10869	0.040011	0.00659756	0	0	0
	chr11:72533295-72533664	ATG16L2(+8127); FCHSD2(+319826)	Body	NM_033388	ATG16L2	Island	Active TSS	0.121007	0.0270167	7.50038e-06	0.000193594	0.293231	-+++	7.50038e-06	0.0117459	1	chr11:72533295-72533664	3	-0.0203308	0.0904656	0.822185	1	chr11:72533295-72533664	3	0.0874132	0.0588821	0.137664	1	chr11:72533295-72533664	3	0.172102	0.06106	0.00482369	1	chr11:72533295-72533664	3	0.140183	0.038036	0.000228214	1	0	0
	chr5:14492774-14492945	FAM105B(-171997); TRIO(+349049)	Body	NM_007118	TRIO	OpenSea	Strong transcription	-0.102525	0.022995	8.25e-06	8.25e-06	0.849674	----	8.25e-06	0.0124413	1	chr5:14492774-14492945	3	-0.120805	0.0848036	0.154295	0	chr5:14492774-14492945	3	-0.0682422	0.0559622	0.222679	0	chr5:14492774-14492945	3	-0.0822244	0.0527729	0.119215	1	chr5:14492774-14492945	3	-0.117142	0.0305174	0.000123775	0	0	0
	chr17:56736571-56737118	SEPT4(-118666); TEX14(+32539)	5'UTR	NM_031272;NM_198393	TEX14	Island;N_Shore	Active TSS	-0.0703933	0.0158653	9.12539e-06	0.00111222	0.175456	----	9.12539e-06	0.0126027	0	chr17:56736571-56737118	5	-0.0344468	0.062021	0.578617	0	chr17:56736571-56737118	6	-0.127446	0.0311574	4.30626e-05	0	chr17:56736571-56737118	6	-0.0758215	0.0446465	0.089458	0	chr17:56736571-56737118	5	-0.0464841	0.0214123	0.0299381	0	0	0
	chr17:46651722-46651952	HOXB3(-20553); HOXB4(+5636)	1stExon;5'UTR;TSS200	NM_002146	HOXB3	N_Shelf	Repressed PolyComb	0.112507	0.0253724	9.24065e-06	9.24065e-06	0.432766	++++	9.24065e-06	0.0126027	0	chr17:46651722-46651952	6	0.00164804	0.0853707	0.984598	1	chr17:46651722-46651822	3	0.156745	0.0544682	0.00400543	1	chr17:46651722-46651822	3	0.143191	0.0569934	0.0119912	1	chr17:46651722-46651822	3	0.100647	0.0360084	0.00518828	0	0	0
	chr2:232260116-232260305	B3GNT7(-43)	TSS1500;TSS200	NM_145236	B3GNT7	Island	Enhancers	-0.0897415	0.0202616	9.46056e-06	2.55532e-05	0.37077	----	9.46056e-06	0.0126027	1	chr2:232260116-232260139	3	-0.0163735	0.100289	0.87031	1	chr2:232260116-232260139	3	-0.0356696	0.047546	0.453127	0	chr2:232260116-232260305	4	-0.142734	0.0469449	0.00236225	0	chr2:232260116-232260305	4	-0.0947183	0.0263493	0.000324746	0	1	0
	chr7:27185136-27185512	HOXA5(-2037)	3'UTR;Body	NM_024014	HOXA6	Island	Repressed PolyComb	0.106654	0.0240967	9.5951e-06	0.00157835	0.150882	++++	9.5951e-06	0.0126027	1	chr7:27185136-27185512	4	0.00600347	0.0970274	0.950663	1	chr7:27185136-27185512	4	0.181564	0.0479205	0.000151346	1	chr7:27185136-27185512	3	0.149392	0.0598201	0.0125126	1	chr7:27185136-27185512	4	0.069063	0.0333136	0.0381614	0	0	0
	chr16:87886871-87886933	KLHDC4(-87347); SLC7A5(+16192)	Body	NM_003486	SLC7A5	OpenSea	Enhancers	0.0780539	0.0179409	1.35757e-05	1.35757e-05	0.454534	++++	1.35757e-05	0.0172739	1	chr16:87886871-87886933	3	0.0367287	0.0721192	0.610558	1	chr16:87886871-87886933	3	0.128359	0.0374628	0.000611853	1	chr16:87886871-87886933	3	0.0525965	0.0411474	0.201162	1	chr16:87886871-87886933	3	0.0700716	0.0249116	0.00491108	1	0	0
	chr15:40583227-40583422	PLCB2(+16798); PAK6(+51704)	Body	NM_004573	PLCB2	Island	Active TSS	0.12306	0.0284092	1.4796e-05	1.4796e-05	0.892694	++++	1.4796e-05	0.0181861	0	chr15:40583227-40583422	3	0.107448	0.131368	0.413402	1	chr15:40583227-40583422	3	0.161259	0.0586139	0.00593763	0	chr15:40583227-40583422	3	0.125171	0.0647153	0.053091	1	chr15:40583227-40583422	3	0.106603	0.0391859	0.00651961	0	0	0
	chr16:57405979-57406511	CX3CL1(-125)	1stExon;5'UTR;TSS1500;TSS200	NM_002996	CX3CL1	OpenSea	Flanking Active TSS;Active TSS	0.104308	0.0241119	1.5186e-05	0.0097732	0.0933391	-+++	1.5186e-05	0.0181861	1	chr16:57406044-57406511	6	-0.0244825	0.134092	0.855127	1	chr16:57406044-57406511	6	0.204886	0.049583	3.59337e-05	1	chr16:57406044-57406511	6	0.0483539	0.0511456	0.344446	1	chr16:57406044-57406511	6	0.09019	0.0337989	0.00762057	1	0	0
	chr11:1947601-1947949	MRPL23(-20733); TNNT3(+6983)	Body	NM_001042780;NM_001042781;NM_001042782;NM_006757	TNNT3	Island	Weak Repressed PolyComb	-0.095183	0.0221668	1.75532e-05	1.75532e-05	0.40465	----	1.75532e-05	0.0204204	0	chr11:1947601-1947949	3	-0.0355947	0.0905341	0.694199	0	chr11:1947601-1947949	3	-0.167536	0.0502218	0.000850136	0	chr11:1947601-1947949	3	-0.0664663	0.0517553	0.199058	0	chr11:1947601-1947949	3	-0.0858282	0.0295743	0.00370651	0	0	0
	chr7:27140797-27141139	HOXA1(-5375); HOXA2(+1462)	Body	NM_006735	HOXA2	N_Shelf	Repressed PolyComb	0.100359	0.0234088	1.80925e-05	5.51434e-05	0.343838	++++	1.80925e-05	0.0204631	1	chr7:27140797-27141139	5	0.0448318	0.0865967	0.604662	1	chr7:27140797-27141139	5	0.152339	0.0539173	0.00472196	1	chr7:27140797-27141139	5	0.14848	0.0488028	0.00234666	1	chr7:27140797-27141139	5	0.0672875	0.0328319	0.0404178	1	0	0
	chr7:27143046-27143806	HOXA2(-996)	TSS1500	NM_006735	HOXA2	Island;N_Shore;S_Shore	Repressed PolyComb	0.0908604	0.0212936	1.98097e-05	1.98097e-05	0.913991	++++	1.98097e-05	0.0217998	1	chr7:27143046-27143806	12	0.0736096	0.101937	0.470227	1	chr7:27143046-27143788	11	0.099504	0.0476207	0.036662	1	chr7:27143046-27143806	12	0.118422	0.0491682	0.0160182	1	chr7:27143046-27143806	12	0.0800586	0.0282322	0.00457221	1	0	0
	chr17:79936477-79936561	ASPSCR1(+1093); STRA13(+44275)	Body	NM_024083	ASPSCR1	S_Shore	Flanking Active TSS	0.104416	0.0245583	2.12096e-05	0.000220074	0.283602	++++	2.12096e-05	0.0227261	0	chr17:79936477-79936561	3	0.152865	0.102477	0.135777	1	chr17:79936477-79936561	3	0.0664709	0.0506224	0.189158	0	chr17:79936477-79936561	3	0.200006	0.0585775	0.00063926	1	chr17:79936477-79936561	3	0.08437	0.0336873	0.0122623	0	0	0
	chr7:2728776-2728912	AMZ1(+9688); GNA12(+155114)	5'UTR	NM_133463	AMZ1	S_Shore	Flanking Active TSS	-0.0813411	0.0191678	2.19932e-05	2.19932e-05	0.495576	----	2.19932e-05	0.0229614	1	chr7:2728776-2728912	3	-0.0170965	0.0729016	0.814585	1	chr7:2728776-2728912	3	-0.112891	0.0331815	0.000668385	1	chr7:2728776-2728912	3	-0.0981273	0.0443061	0.0267768	1	chr7:2728776-2728912	3	-0.0588329	0.0299347	0.0493712	0	0	0
	chr2:239008929-239009502	ESPNL(+418)	1stExon;5'UTR;Body;TSS200	NM_194312	ESPNL	Island;N_Shore;S_Shore	Weak transcription	-0.0655909	0.0155352	2.42069e-05	2.42069e-05	0.505479	----	2.42069e-05	0.0246408	1	chr2:239008929-239009232	6	-0.0610515	0.0823417	0.458426	0	chr2:239008929-239009502	9	-0.0857174	0.0348939	0.0140293	0	chr2:239008929-239009502	9	-0.103211	0.0354954	0.00364055	0	chr2:239008929-239009502	9	-0.0463889	0.0204938	0.0236011	1	0	0
	chr13:77461056-77461426	KCTD12(-716)	TSS1500	NM_138444	KCTD12	Island;S_Shore	Active TSS;Enhancers	0.0876909	0.0207996	2.4868e-05	2.4868e-05	0.502908	++++	2.4868e-05	0.0246964	1	chr13:77461098-77461426	5	0.200664	0.0896515	0.0252033	1	chr13:77461098-77461426	5	0.0802559	0.0447454	0.0728752	1	chr13:77461279-77461426	4	0.0480952	0.0475429	0.311721	1	chr13:77461279-77461426	4	0.0934533	0.0283389	0.000974779	1	1	1
	chr22:24114690-24115568	CHCHD10(-4499); MMP11(+123)	1stExon;Body;TSS1500;TSS200	NM_005940	MMP11	Island;N_Shore;S_Shore	Enhancers;Flanking Active TSS	0.0438538	0.0104234	2.58482e-05	2.58482e-05	0.488657	++++	2.58482e-05	0.0250586	0	chr22:24114690-24115568	11	0.0121026	0.0529066	0.81906	0	chr22:24114690-24115568	11	0.0629084	0.0172434	0.000264029	0	chr22:24114690-24115568	11	0.020486	0.0272246	0.451761	0	chr22:24114690-24115568	11	0.038723	0.015552	0.012778	0	1	0
	chr11:8832111-8832283	ST5(+100301); RPL27A(+128239)	1stExon;5'UTR;TSS200	NM_005418;NM_139157;NM_213618	ST5	OpenSea	Active TSS	0.112808	0.0269518	2.84476e-05	2.84476e-05	0.702805	++++	2.84476e-05	0.0269373	1	chr11:8832111-8832283	4	0.173081	0.137067	0.206682	1	chr11:8832111-8832283	4	0.140685	0.0607061	0.0204777	1	chr11:8832111-8832283	4	0.0510415	0.0625304	0.414348	1	chr11:8832111-8832283	4	0.119117	0.0354369	0.0007755	1	1	0
	chr12:111618925-111619190	CUX2(+147230); FAM109A(+187867)	Body	NM_015267	CUX2	OpenSea	Weak Repressed PolyComb	-0.0873294	0.020996	3.19178e-05	0.0208519	0.0573361	+---	3.19178e-05	0.0288874	1	chr12:111618925-111619190	5	0.0524287	0.0999625	0.599942	1	chr12:111618925-111619190	5	-0.0636348	0.0399321	0.111031	1	chr12:111618925-111619190	5	-0.176983	0.0415721	2.06941e-05	1	chr12:111618925-111619190	5	-0.0634047	0.0322311	0.0491612	1	0	0
	chr2:233251770-233251881	ALPPL2(-19727); ALPP(+8582)	TSS200	NR_028501	ECEL1P2	Island	Bivalent Enhancer	0.129574	0.0311652	3.2153e-05	3.2153e-05	0.382815	++.+	3.2153e-05	0.0288874	1	chr2:233251770-233251881	3	0.0784665	0.0959308	0.413387	1	chr2:233251770-233251881	3	0.194974	0.0573111	0.000668883	NA	NA	NA	NA	NA	NA	1	chr2:233251770-233251881	3	0.106284	0.0402761	0.00831803	0	0	0
	chr1:111770111-111770291	CHIA(-63337); CHI3L2(+26808)	1stExon;5'UTR;TSS200	NM_001025197;NM_004000	CHI3L2	OpenSea	Weak transcription	-0.100513	0.0241953	3.26355e-05	3.26355e-05	0.669698	----	3.26355e-05	0.0288874	0	chr1:111770111-111770291	3	-0.0590233	0.0758074	0.436218	0	chr1:111770111-111770291	3	-0.144565	0.0536448	0.00704193	1	chr1:111770111-111770291	3	-0.125297	0.0523632	0.0167185	1	chr1:111770111-111770291	3	-0.0796776	0.0348793	0.0223493	0	0	0
	chr20:57582581-57583709	CTSZ(-843)	TSS1500	NM_001336	CTSZ	Island;S_Shore	Active TSS;Flanking Active TSS;Weak transcription	-0.0967171	0.0233235	3.37204e-05	3.37204e-05	0.539721	----	3.37204e-05	0.0290221	1	chr20:57582856-57583474	16	-0.0298286	0.121898	0.806689	1	chr20:57582706-57583474	18	-0.14542	0.0482635	0.00258637	1	chr20:57582856-57583434	15	-0.118601	0.0506112	0.0191106	1	chr20:57582856-57583474	16	-0.0704893	0.0324223	0.0296977	1	0	0
	chr6:30881112-30882384	VARS2(-360)	1stExon;3'UTR;5'UTR;Body;TSS1500;TSS200	NM_001167733;NM_001167734;NM_001517;NM_020442	GTF2H4;VARS2	Island;N_Shore;S_Shore	Flanking Active TSS;Active TSS	0.0835652	0.0201681	3.42132e-05	3.42132e-05	0.622488	++++	3.42132e-05	0.0290221	1	chr6:30881643-30881658	3	0.111553	0.108444	0.303633	1	chr6:30881549-30881658	8	0.125342	0.0387441	0.00121594	2	chr6:30881549-30881571	4	0.0637915	0.0575222	0.267435	1	chr6:30881549-30881658	8	0.0663175	0.0266778	0.0129236	0	0	1
	chr17:3848156-3848506	P2RX1(-28537); ATP2A3(+19254)	Body	NM_005173;NM_174953;NM_174954;NM_174955;NM_174956;NM_174957;NM_174958	ATP2A3	Island	Enhancers	0.107686	0.0260575	3.58619e-05	3.58619e-05	0.963275	++++	3.58619e-05	0.0297998	1	chr17:3848156-3848506	3	0.0852403	0.125598	0.497342	1	chr17:3848156-3848506	3	0.130373	0.0514236	0.0112361	1	chr17:3848156-3848506	3	0.0965664	0.0611036	0.114022	1	chr17:3848156-3848506	3	0.102213	0.0361933	0.00474148	1	0	0
	chr1:36615845-36616030	TRAPPC3(-868)	TSS1500	NM_014408	TRAPPC3	S_Shore	Enhancers	-0.0893768	0.0216925	3.7858e-05	0.00010983	0.356317	+---	3.7858e-05	0.030664	0	chr1:36615845-36616030	3	0.0547204	0.109858	0.618413	0	chr1:36615845-36616030	3	-0.126057	0.0480051	0.0086419	0	chr1:36615845-36616030	3	-0.128999	0.0503892	0.0104657	0	chr1:36615845-36616030	3	-0.073253	0.028695	0.0106857	0	0	0
	chr14:93170534-93170970	LGMN(+44272); RIN3(+190634)	3'UTR;Body	NM_001008530;NM_005606	LGMN	OpenSea	Strong transcription	-0.0959587	0.0233088	3.84081e-05	0.00561338	0.141521	+---	3.84081e-05	0.030664	0	chr14:93170534-93170970	4	0.0261664	0.117351	0.823555	1	chr14:93170534-93170970	4	-0.183029	0.0461082	7.20077e-05	1	chr14:93170710-93170970	3	-0.0672326	0.0490209	0.170216	1	chr14:93170710-93170970	3	-0.0731182	0.0336816	0.0299415	0	0	0
	chr6:31554829-31555016	LTB(-4721); LST1(-54)	1stExon;5'UTR;Body;TSS200	NM_001166538;NM_007161;NM_205837;NM_205838;NM_205839;NM_205840;NR_029461;NR_029462	LST1	OpenSea	Weak Repressed PolyComb	-0.10135	0.0247424	4.19973e-05	4.19973e-05	0.959126	----	4.19973e-05	0.0328847	1	chr6:31554829-31555016	4	-0.0786052	0.129483	0.543806	0	chr6:31554829-31555016	4	-0.123994	0.0491779	0.0116909	1	chr6:31554829-31555016	4	-0.0906677	0.0548444	0.0982944	1	chr6:31554848-31555016	3	-0.0959687	0.0347543	0.00575639	1	0	0
	chr1:6294656-6294850	ICMT(+1247); RNF207(+28517)	Body	NM_012405	ICMT	N_Shore	Flanking Active TSS	0.0758299	0.0185513	4.35896e-05	4.35896e-05	0.572209	-+++	4.35896e-05	0.0330745	1	chr1:6294656-6294850	3	-0.0162712	0.0841	0.846587	1	chr1:6294656-6294850	3	0.107742	0.0423157	0.0108916	1	chr1:6294656-6294850	3	0.0936546	0.0474531	0.0484244	1	chr1:6294656-6294850	3	0.0686121	0.0238246	0.00397824	0	0	0
	chr7:155556590-155556729	SHH(+48307); RBM33(+119287)	Body	NM_053043	RBM33	OpenSea	Genic enhancers;Strong transcription	0.103071	0.0252597	4.49485e-05	4.49485e-05	0.843861	++++	4.49485e-05	0.0330745	1	chr7:155556590-155556729	3	0.106249	0.13457	0.429792	1	chr7:155556590-155556729	3	0.102269	0.045611	0.0249486	1	chr7:155556590-155556729	3	0.0609866	0.0560697	0.276731	1	chr7:155556590-155556729	3	0.122133	0.0374431	0.00110694	1	0	0
	chr17:75207115-75207380	SEPT9(-70244); SEC14L1(+122417)	Body	NM_001039573;NM_001143998;NM_001143999;NM_001144001;NM_003003	SEC14L1	N_Shelf	Genic enhancers	0.0759987	0.0186282	4.50809e-05	0.0145929	0.122567	++-+	4.50809e-05	0.0330745	1	chr17:75207115-75207380	3	0.0796859	0.0722052	0.269765	1	chr17:75207115-75207380	3	0.106914	0.0356862	0.00273587	1	chr17:75207115-75207380	3	-0.0221927	0.0454277	0.625176	1	chr17:75207115-75207380	3	0.091911	0.0265359	0.000532899	0	0	0
	chr17:43318610-43318900	FMNL1(+19599); SPATA32(+20724)	Body	NM_005892	FMNL1	Island	Flanking Active TSS;Active TSS	0.108578	0.0266275	4.54889e-05	4.54889e-05	0.644594	++++	4.54889e-05	0.0330745	1	chr17:43318610-43318900	4	0.110516	0.116491	0.34277	1	chr17:43318735-43318900	3	0.180368	0.062793	0.00407347	1	chr17:43318610-43318900	4	0.0816944	0.0548343	0.136266	1	chr17:43318610-43318900	4	0.0960418	0.0365027	0.00851116	1	0	0
	chr9:34457129-34457500	DNAI1(-1518)	Body;TSS1500	NM_012144;NM_147202	C9orf25;DNAI1	Island;N_Shore	Flanking Active TSS;Active TSS	0.106965	0.0263094	4.78956e-05	4.78956e-05	0.425293	-+++	4.78956e-05	0.0342134	1	chr9:34457129-34457500	4	-0.00594629	0.115865	0.95907	1	chr9:34457129-34457500	4	0.142395	0.0562917	0.0114195	1	chr9:34457129-34457500	4	0.159024	0.0550512	0.00386894	1	chr9:34457129-34457500	4	0.0794386	0.0371477	0.0324802	1	0	0
	chr17:74475050-74475402	RHBDF2(+22263); AANAT(+25793)	Body	NM_001005498;NM_024599	RHBDF2	Island;N_Shore	Weak transcription	0.100173	0.0247783	5.28269e-05	5.28269e-05	0.487728	++++	5.28269e-05	0.0362831	1	chr17:74475050-74475402	6	0.0172836	0.131281	0.895258	1	chr17:74475240-74475402	5	0.104306	0.0510477	0.0410229	1	chr17:74475240-74475402	5	0.166953	0.053632	0.00185237	1	chr17:74475050-74475402	6	0.076352	0.0345171	0.0269661	1	0	0
	chr1:3620638-3621048	SMIM1(-68509); TP73(+51759)	Body	NM_001126240;NM_001126241;NM_001126242;NM_005427	TP73	N_Shelf	Quiescent/Low	-0.0934487	0.0231249	5.32151e-05	0.00183613	0.129082	----	5.32151e-05	0.0362831	1	chr1:3620638-3620919	3	-0.203726	0.0995703	0.0407513	1	chr1:3620638-3621048	5	-0.155693	0.0485896	0.00135415	1	chr1:3620638-3621048	5	-0.117461	0.0477276	0.0138522	1	chr1:3620638-3621048	5	-0.0404703	0.0332123	0.223021	0	0	0
	chr22:46481603-46482023	WNT7B(-108804); PPARA(-64686)	Body;TSS1500;TSS200	NR_027033	LOC400931	Island;N_Shore	Flanking Active TSS;Transcr. at gene 5' and 3'	0.0970572	0.0240245	5.34663e-05	5.34663e-05	0.542807	++++	5.34663e-05	0.0362831	1	chr22:46481603-46482023	9	0.131693	0.110556	0.233582	1	chr22:46481603-46482023	9	0.167433	0.05684	0.00322244	2	chr22:46481603-46481785	4	0.0684482	0.0493149	0.165142	2	chr22:46481822-46482023	4	0.0832379	0.0327904	0.0111335	1	0	0
	chr17:76719591-76719640	DNAH17(-146140); CYTH1(+58760)	Body	NM_004762;NM_017456	CYTH1	OpenSea	Active TSS;Flanking Active TSS	0.113957	0.0282813	5.59127e-05	5.59127e-05	0.979535	++++	5.59127e-05	0.0373213	1	chr17:76719591-76719640	4	0.126499	0.138859	0.3623	1	chr17:76719591-76719640	4	0.135525	0.0597682	0.0233591	1	chr17:76719591-76719640	4	0.10818	0.0650416	0.0962624	1	chr17:76719591-76719640	4	0.106154	0.0382897	0.00556453	1	0	0
	chr17:46388390-46388465	SKAP1(+119124); SNX11(+203508)	Body	NM_001075099;NM_003726	SKAP1	OpenSea	Weak Repressed PolyComb	0.10451	0.0260005	5.83105e-05	5.83105e-05	0.685425	++++	5.83105e-05	0.038294	1	chr17:46388390-46388465	3	0.0974479	0.1208	0.419848	1	chr17:46388390-46388465	3	0.0498888	0.0582414	0.391674	1	chr17:46388390-46388465	3	0.145499	0.0529989	0.00604503	1	chr17:46388390-46388465	3	0.107134	0.0362766	0.00314431	1	0	0
	chr15:60285478-60285821	BNIP2(-303917); FOXB1(-10771)				N_Shore	Repressed PolyComb	0.0972142	0.0242611	6.14947e-05	6.14947e-05	0.825596	++++	6.14947e-05	0.0397442	1	chr15:60285478-60285821	5	0.173209	0.136911	0.205828	1	chr15:60285478-60285821	5	0.0882068	0.0492958	0.0735603	1	chr15:60285478-60285821	5	0.130194	0.0528576	0.0137741	1	chr15:60285478-60285821	5	0.0833452	0.0337837	0.013624	1	0	0
	chr19:11471954-11472397	SWSAP1(-13185); ENSG00000105520(+6002)	Body	NM_001170635;NM_022737	LPPR2	Island;N_Shore	Genic enhancers;Strong transcription	0.0870737	0.0217709	6.34623e-05	6.34623e-05	0.445066	-+++	6.34623e-05	0.0403749	1	chr19:11471954-11472397	4	-0.0123442	0.100731	0.902466	1	chr19:11471954-11472397	4	0.0992761	0.0442193	0.0247625	1	chr19:11471954-11472261	3	0.146746	0.0519837	0.00475885	1	chr19:11471954-11472397	4	0.0706777	0.0297507	0.0175176	0	0	0
	chr3:196351986-196352142	NRROS(-14493); FBXO45(+56505)				OpenSea	Quiescent/Low	-0.1047	0.0262032	6.45084e-05	6.45084e-05	0.82658	+---	6.45084e-05	0.0404091	1	chr3:196351986-196352142	3	0.00452049	0.12764	0.971748	1	chr3:196351986-196352142	3	-0.12376	0.0547863	0.0238856	0	chr3:196351986-196352142	3	-0.0945405	0.0597609	0.113654	1	chr3:196351986-196352142	3	-0.10879	0.0357625	0.00234999	0	0	0
	chr17:56355299-56355431	MPO(+2931); LPO(+39578)	Body	NM_000250	MPO	Island	Weak Repressed PolyComb	-0.0967646	0.0242533	6.61453e-05	0.00611942	0.158328	+---	6.61453e-05	0.0405869	0	chr17:56355299-56355431	4	0.069085	0.0894987	0.440167	1	chr17:56355299-56355431	4	-0.128401	0.0496993	0.00977838	1	chr17:56355331-56355431	3	-0.156606	0.0550015	0.0044092	1	chr17:56355299-56355431	4	-0.0826128	0.034508	0.0166648	0	0	0
	chr16:67686832-67687119	ACD(+7670); RLTPR(+8154)	Body	NM_001013838	RLTPR	Island;N_Shore	Active TSS	0.1111	0.0278625	6.6786e-05	6.6786e-05	0.722153	++++	6.6786e-05	0.0405869	1	chr16:67686832-67687119	3	0.01087	0.135794	0.936199	1	chr16:67686832-67687119	3	0.130265	0.0540067	0.0158648	1	chr16:67686832-67687119	3	0.153284	0.0632108	0.0153096	1	chr16:67686832-67687119	3	0.0928527	0.0395045	0.0187515	0	0	0
	chr5:177740069-177740217	PHYKPL(-80357); COL23A1(+277413)	Body	NM_173465	COL23A1	OpenSea	Quiescent/Low	-0.0878518	0.0222011	7.58692e-05	7.58692e-05	0.874373	----	7.58692e-05	0.0454289	0	chr5:177740069-177740217	3	-0.0823283	0.121872	0.499338	0	chr5:177740069-177740217	3	-0.107171	0.0489949	0.0287137	0	chr5:177740069-177740217	3	-0.0598683	0.0413282	0.147448	0	chr5:177740069-177740217	3	-0.0969269	0.0322837	0.00267909	0	0	0
	chr1:179713788-179713950	FAM163A(+1571); TOR1AIP2(+133065)	5'UTR	NM_173509	FAM163A	Island	Bivalent/Poised TSS;Repressed PolyComb	0.0989837	0.0250392	7.71321e-05	7.71321e-05	0.70203	++++	7.71321e-05	0.0455158	1	chr1:179713788-179713950	3	0.16445	0.120424	0.172068	1	chr1:179713788-179713950	3	0.112173	0.059071	0.0575708	1	chr1:179713788-179713950	3	0.0444617	0.0553423	0.421746	1	chr1:179713788-179713950	3	0.109398	0.0330961	0.000948244	0	0	0
	chr7:98739496-98739782	SMURF1(+2084); TRRAP(+263526)	Body	NM_020429;NM_181349	SMURF1	N_Shore	Active TSS	0.0942163	0.0238995	8.07395e-05	0.0020152	0.166439	++++	8.07395e-05	0.046653	1	chr7:98739496-98739782	4	0.103974	0.099178	0.294474	1	chr7:98739496-98739782	4	0.112005	0.0507889	0.0274325	1	chr7:98739496-98739782	4	0.185158	0.0521883	0.000388341	1	chr7:98739496-98739782	4	0.048057	0.0334402	0.150689	1	0	0
	chr6:30094947-30095802	TRIM31(-14492); TRIM40(-9412)				Island;N_Shore;S_Shore	Weak Repressed PolyComb;Bivalent Enhancer;Repressed PolyComb	0.0890528	0.0226	8.13508e-05	8.13508e-05	0.402755	++++	8.13508e-05	0.046653	1	chr6:30094960-30095349	20	0.146915	0.092898	0.113771	1	chr6:30095136-30095349	17	0.147909	0.0458079	0.00124274	2	chr6:30095136-30095349	17	0.0662855	0.0455846	0.145913	1	chr6:30095136-30095349	17	0.0621393	0.0336301	0.0646418	1	0	1
	chr6:36665554-36665620	RAB44(-17669); CDKN1A(+19100)				OpenSea	Quiescent/Low	-0.102672	0.0261484	8.61897e-05	8.61897e-05	0.85656	----	8.61897e-05	0.0487415	1	chr6:36665554-36665620	3	-0.056288	0.137707	0.682721	0	chr6:36665554-36665620	3	-0.116363	0.0520938	0.0255012	0	chr6:36665554-36665620	3	-0.138932	0.0595344	0.0196147	1	chr6:36665554-36665620	3	-0.0857728	0.0362935	0.0181124	1	0	0

## Sheet: S6
	Supplementary Table S6 In males, at 5% FDR, a total of 27 co-methylated DMRs were significantly associated with AD Braak stage, which were identified by coMethDMR method and meta-analysis of four brain samples cohorts (Gasparoni, London, Mount Sinai, ROSMAP). For each DMR, annotations include location of the DMR based on hg19/GRCh37 genomic annotation (DMR), nearby genes based on GREAT (GREAT_ann…
		Annotations						Male samples meta-analysis results for DMRs								Male samples coMethDMR analysis of individual cohorts																								Comparison with literature
	DMR	GREAT_annotation	UCSC_RefGene_Group	UCSC_RefGene_Accession	UCSC_RefGene_Name	Relation_to_Island	state	estimate	se	pVal.fixed	pVal.random	pValQ	estimate_direction	pVal.final	fdr	GASPARONI_nCoMethRegion	GASPARONI_coMethRegion	GASPARONI_nCpGs	GASPARONI_Estimate.bacon	GASPARONI_StdErr.bacon	GASPARONI_pValue.bacon	LONDON_nCoMethRegion	LONDON_coMethRegion	LONDON_nCpGs	LONDON_Estimate.bacon	LONDON_StdErr.bacon	LONDON_pValue.bacon	MTSINAI_nCoMethRegion	MTSINAI_coMethRegion	MTSINAI_nCpGs	MTSINAI_Estimate.bacon	MTSINAI_StdErr.bacon	MTSINAI_pValue.bacon	ROSMAP_nCoMethRegion	ROSMAP_coMethRegion	ROSMAP_nCpGs	ROSMAP_Estimate.bacon	ROSMAP_StdErr.bacon	ROSMAP_pValue.bacon	sex_combined_sig	Xia2019_sig	Xu2015_sig
	chr6:32120584-32123034	PRRT1(-2080); PPT2(+509)	1stExon;5'UTR;Body;TSS1500;TSS200	NM_005155;NM_030651;NM_138717	PPT2;PRRT1	Island;N_Shore;S_Shore	Flanking Active TSS;Active TSS;Flanking Active TSS;Active TSS;Flanking Active TSS	0.139428	0.0243395	1.01343e-08	1.01343e-08	0.53109	++++	1.01343e-08	0.00041264	3	chr6:32121393-32121433	3	0.141622	0.0693183	0.0410454	4	chr6:32120625-32120826	4	0.184145	0.0503053	0.000251683	2	chr6:32120895-32121130	8	0.178557	0.0610763	0.00346107	4	chr6:32121368-32121433	4	0.104387	0.0349926	0.00285319	0	0	1
	chr6:32120584-32121204	PRRT1(-1165); PPT2(-406)	TSS1500;TSS200	NM_005155;NM_030651;NM_138717	PPT2;PRRT1	N_Shore	Flanking Active TSS;Active TSS;Flanking Active TSS;Active TSS	0.131642	0.0244656	7.4197e-08	7.4197e-08	0.705218	++++	7.4197e-08	0.00151054	1	chr6:32120878-32121204	11	0.106415	0.057762	0.0654301	1	chr6:32120625-32121113	13	0.161215	0.0489116	0.000980534	1	chr6:32120878-32121130	9	0.170631	0.0584013	0.0034813	3	chr6:32120878-32120907	5	0.107039	0.0389326	0.00597145	1	0	0
	chr17:46685292-46685448	HOXB6(-3016)	Body	NM_004502	HOXB7	Island	Repressed PolyComb	0.140353	0.0270957	2.22008e-07	0.000646583	0.184973	-+++	2.22008e-07	0.00301317	1	chr17:46685327-46685448	4	-0.00879781	0.0782845	0.91052	1	chr17:46685327-46685442	3	0.120261	0.0574253	0.0362415	1	chr17:46685327-46685442	3	0.159917	0.0794268	0.0440734	1	chr17:46685327-46685442	3	0.177427	0.0368319	1.45582e-06	0	0	0
	chr17:46698881-46699155	HOXB8(-6717); HOXB9(+4821)	3'UTR	NM_024017	HOXB9	Island;S_Shore	Repressed PolyComb	0.134185	0.0266047	4.56764e-07	0.000549571	0.128	++++	4.56764e-07	0.00383326	1	chr17:46698881-46699155	4	0.000717718	0.0878852	0.993484	1	chr17:46698881-46699073	3	0.197049	0.0571171	0.000560784	1	chr17:46698881-46699155	4	0.211634	0.0628069	0.000752792	1	chr17:46698881-46699155	4	0.10429	0.0371826	0.00503479	0	1	0
	chr19:49220102-49220485	MAMSTR(+2684); FUT2(+21062)	1stExon;5'UTR;Body;TSS1500;TSS200	NM_001130915;NM_182574	MAMSTR	N_Shelf	Flanking Active TSS;Active TSS	0.142605	0.0283697	4.99119e-07	4.99119e-07	0.665436	++++	4.99119e-07	0.00383326	1	chr19:49220102-49220223	3	0.0610015	0.0935771	0.514476	1	chr19:49220102-49220235	4	0.166458	0.0620388	0.00729378	1	chr19:49220102-49220235	4	0.195423	0.0696918	0.00504578	1	chr19:49220102-49220235	4	0.130903	0.0388493	0.000753038	0	0	0
	chr8:19459996-19460443	CSGALNACT1(-214)	1stExon;5'UTR;Body;TSS1500;TSS200	NM_001130518;NM_018371;NR_024040	CSGALNACT1	Island;S_Shore	Active TSS;Weak transcription	0.119524	0.0238911	5.64864e-07	5.64864e-07	0.790721	++++	5.64864e-07	0.00383326	1	chr8:19459996-19460443	7	0.0651462	0.0659873	0.323518	1	chr8:19459996-19460243	6	0.113189	0.04672	0.0154049	1	chr8:19459996-19460243	6	0.111705	0.0704299	0.112731	1	chr8:19459996-19460243	6	0.139194	0.0340487	4.34963e-05	0	1	0
	chr7:27154262-27155548	HOXA2(-12475); HOXA3(+4309)	5'UTR;TSS1500	NM_030661;NM_153631;NM_153632	HOXA3	Island;N_Shore;S_Shore	Repressed PolyComb	0.11532	0.0239489	1.47006e-06	0.000130163	0.24069	-+++	1.47006e-06	0.00794203	1	chr7:27154262-27155548	17	-0.000767782	0.0702767	0.991283	2	chr7:27154720-27155548	10	0.166163	0.0464965	0.000352025	1	chr7:27154720-27155548	10	0.144107	0.0627612	0.0216693	1	chr7:27154720-27155548	10	0.106443	0.0348233	0.00223818	1	1	0
	chr12:113587240-113587690	CCDC42B(-198)	1stExon;TSS1500;TSS200	NM_001144872	CCDC42B	N_Shelf	Enhancers;Flanking Active TSS	0.11798	0.024562	1.56044e-06	1.56044e-06	0.971681	++++	1.56044e-06	0.00794203	0	chr12:113587340-113587690	4	0.105591	0.061973	0.0884133	0	chr12:113587340-113587690	4	0.135169	0.0487273	0.00553753	1	chr12:113587513-113587690	3	0.0957903	0.0837875	0.252934	0	chr12:113587340-113587690	4	0.116956	0.0346358	0.000733481	1	0	0
	chr7:27150262-27150598	HOXA2(-8000); HOXA3(+8784)	5'UTR	NM_030661;NM_153631;NM_153632	HOXA3	Island;S_Shore	Repressed PolyComb	0.137666	0.0288186	1.77937e-06	2.37338e-05	0.327665	-+++	1.77937e-06	0.00805008	1	chr7:27150262-27150598	3	-0.0221937	0.100336	0.824941	1	chr7:27150262-27150598	3	0.184538	0.0598383	0.0020428	0	chr7:27150262-27150598	3	0.109787	0.0680402	0.106621	0	chr7:27150262-27150598	3	0.152123	0.0405069	0.000173002	0	0	0
	chr7:27146237-27146445	HOXA2(-3911)	3'UTR	NM_030661;NM_153631;NM_153632	HOXA3	Island	Repressed PolyComb	0.140268	0.0295667	2.09404e-06	0.000671046	0.176101	-+++	2.09404e-06	0.00852629	1	chr7:27146237-27146445	4	-0.0379023	0.0926967	0.682624	1	chr7:27146237-27146445	4	0.181274	0.0545746	0.000895104	1	chr7:27146237-27146445	4	0.197417	0.0711491	0.00552546	1	chr7:27146237-27146445	4	0.131524	0.0449809	0.00345575	0	0	0
	chr7:28338584-28338985	JAZF1(-118423); CREB5(-113359)	1stExon;5'UTR;TSS1500;TSS200	NM_182899	CREB5	OpenSea	Quiescent/Low	0.121867	0.0258854	2.50249e-06	2.50249e-06	0.686189	++++	2.50249e-06	0.00926309	1	chr7:28338584-28338985	6	0.0736191	0.0789454	0.351062	1	chr7:28338625-28338790	4	0.156668	0.0461421	0.000685415	1	chr7:28338684-28338790	3	0.157277	0.0754278	0.0370577	1	chr7:28338625-28338985	5	0.100267	0.0381659	0.00861064	1	0	0
	chr7:114055074-114055210	FOXP2(+90)	1stExon;5'UTR	NM_014491;NM_148898;NM_148899	FOXP2	OpenSea	Active TSS	0.110445	0.0240986	4.58239e-06	4.58239e-06	0.602936	++++	4.58239e-06	0.0155484	1	chr7:114055074-114055210	6	0.0260278	0.08209	0.751194	1	chr7:114055074-114055210	6	0.130162	0.048989	0.00788495	1	chr7:114055074-114055210	6	0.0741923	0.0586754	0.206067	1	chr7:114055074-114055210	6	0.127576	0.0339737	0.000173247	1	0	0
	chr17:1173700-1173767	BHLHA9(-119)	TSS200	NM_001164405	BHLHA9	Island	Weak Repressed PolyComb	-0.118236	0.0259205	5.07928e-06	5.07928e-06	0.95337	----	5.07928e-06	0.0159087	0	chr17:1173700-1173767	3	-0.137009	0.087173	0.116023	0	chr17:1173700-1173767	3	-0.133197	0.0475491	0.00509041	0	chr17:1173700-1173767	3	-0.130101	0.0767666	0.090122	0	chr17:1173700-1173767	3	-0.103331	0.0366422	0.00480223	1	1	0
	chr6:138892911-138893159	NHSL1(+642)	1stExon;5'UTR	NM_020464	NHSL1	OpenSea	Active TSS	0.118783	0.0266226	8.13007e-06	8.13007e-06	0.647906	++++	8.13007e-06	0.0236452	0	chr6:138892911-138893159	3	0.143687	0.0808815	0.0756483	0	chr6:138892911-138893159	3	0.0636976	0.0542583	0.240408	0	chr6:138892911-138893159	3	0.167381	0.0691719	0.0155298	0	chr6:138892911-138893159	3	0.125475	0.0375458	0.000832033	0	0	0
	chr16:85157762-85158047	GSE1(-488917); FAM92B(-11791)				Island;N_Shore	Enhancers;Weak transcription	0.128115	0.0291094	1.07678e-05	1.07678e-05	0.684626	++++	1.07678e-05	0.0292289	1	chr16:85157885-85158047	3	0.0281287	0.0895064	0.75332	1	chr16:85157885-85158047	3	0.124084	0.0683895	0.0696194	1	chr16:85157885-85158047	3	0.154368	0.0721592	0.0324132	1	chr16:85157885-85158047	3	0.140895	0.0392396	0.000329868	0	0	0
	chr11:68780866-68780984	MRGPRF(-48)	TSS200	NM_001098515;NM_145015	MRGPRF	S_Shelf	Flanking Bivalent TSS/Enh	0.112184	0.0255863	1.16233e-05	0.0178217	0.0552618	+-++	1.16233e-05	0.0295791	1	chr11:68780892-68780984	3	0.0975031	0.0732278	0.183023	1	chr11:68780866-68780897	3	-0.0169903	0.072305	0.814224	1	chr11:68780866-68780897	3	0.263163	0.0723286	0.000274305	0	chr11:68780866-68780984	4	0.110709	0.0322984	0.00060875	0	0	1
	chr12:52437299-52437571	C12orf44(-26320); NR4A1(+20819)				OpenSea	Enhancers	0.0751793	0.0172971	1.38412e-05	1.38412e-05	0.564644	++++	1.38412e-05	0.0330986	1	chr12:52437299-52437571	5	0.126069	0.0619812	0.0419522	1	chr12:52437299-52437571	5	0.0403605	0.0371229	0.276943	1	chr12:52437299-52437571	5	0.099656	0.0362373	0.00595788	1	chr12:52437299-52437571	5	0.071028	0.0250398	0.00455965	0	0	0
	chr14:89017615-89017776	PTPN21(+3381); SPATA7(+165822)	5'UTR	NM_007039	PTPN21	Island;N_Shore	Active TSS	0.102499	0.0236492	1.46321e-05	0.00247306	0.116915	++++	1.46321e-05	0.0330986	0	chr14:89017615-89017776	3	0.0281951	0.0802789	0.725428	0	chr14:89017615-89017776	3	0.170589	0.0458027	0.000195752	0	chr14:89017615-89017776	3	0.165053	0.0593491	0.00541833	0	chr14:89017615-89017776	3	0.0581476	0.0338592	0.085918	1	1	0
	chr17:56355299-56355431	MPO(+2931); LPO(+39578)	Body	NM_000250	MPO	Island	Weak Repressed PolyComb	-0.120023	0.0279442	1.74636e-05	1.74636e-05	0.676152	----	1.74636e-05	0.0367256	0	chr17:56355299-56355431	4	-0.0309554	0.0831482	0.709676	1	chr17:56355299-56355431	4	-0.141815	0.0590987	0.0164117	1	chr17:56355331-56355431	3	-0.154941	0.0708356	0.028718	1	chr17:56355299-56355431	4	-0.119537	0.0392126	0.00230037	1	0	0
	chr22:37608611-37608819	SSTR3(-353)	TSS1500	NM_001051	SSTR3	OpenSea	Weak Repressed PolyComb	0.114134	0.0266179	1.80394e-05	1.80394e-05	0.906222	++++	1.80394e-05	0.0367256	1	chr22:37608611-37608819	3	0.0923366	0.0794541	0.245179	1	chr22:37608611-37608819	3	0.11368	0.0550947	0.0390787	0	chr22:37608611-37608819	3	0.149628	0.0567242	0.00834434	0	chr22:37608611-37608819	3	0.102011	0.0403971	0.0115629	1	0	0
	chr7:155556590-155556729	SHH(+48307); RBM33(+119287)	Body	NM_053043	RBM33	OpenSea	Genic enhancers;Strong transcription	0.120562	0.0283237	2.07594e-05	2.07594e-05	0.468037	++++	2.07594e-05	0.0402506	1	chr7:155556590-155556729	3	0.12401	0.0784082	0.113741	1	chr7:155556590-155556729	3	0.0566476	0.0595878	0.341778	1	chr7:155556590-155556729	3	0.072925	0.0775713	0.347165	1	chr7:155556590-155556729	3	0.160428	0.0396514	5.21115e-05	0	0	0
	chr3:51740741-51740896	GRM2(-267)	TSS1500;TSS200	NM_000839;NM_001130063	GRM2	Island	Weak transcription	0.124137	0.0292939	2.25895e-05	4.98658e-05	0.363091	++++	2.25895e-05	0.0415957	1	chr3:51740741-51740896	4	0.0387411	0.0867695	0.655248	1	chr3:51740741-51740896	4	0.0796951	0.0653388	0.222571	1	chr3:51740741-51740896	4	0.203337	0.0597085	0.000660452	1	chr3:51740850-51740896	3	0.123242	0.0439474	0.00504247	1	0	0
	chr7:98739496-98739782	SMURF1(+2084); TRRAP(+263526)	Body	NM_020429;NM_181349	SMURF1	N_Shore	Active TSS	0.114755	0.0271578	2.38414e-05	2.38414e-05	0.456397	++++	2.38414e-05	0.0415957	1	chr7:98739496-98739782	4	0.0445145	0.0998531	0.655742	1	chr7:98739496-98739782	4	0.14723	0.0583564	0.0116376	1	chr7:98739496-98739782	4	0.197596	0.0714488	0.00568249	1	chr7:98739496-98739782	4	0.0903187	0.0361311	0.0124281	1	0	0
	chr19:17691465-17691691	COLGALT1(+25175); UNC13A(+107430)	Body	NM_024656	GLT25D1	Island	Strong transcription	0.106709	0.0253037	2.47424e-05	2.47424e-05	0.499196	++++	2.47424e-05	0.0415957	0	chr19:17691465-17691691	3	0.0778093	0.104138	0.454956	0	chr19:17691465-17691691	3	0.155995	0.0553434	0.00482233	0	chr19:17691465-17691691	3	0.154014	0.0589248	0.00895585	0	chr19:17691465-17691691	3	0.0750757	0.034197	0.0281359	1	0	0
	chr7:27179161-27179432	HOXA4(-8879); HOXA5(+3990)				Island	Repressed PolyComb	0.119256	0.028327	2.55395e-05	2.55395e-05	0.740166	++++	2.55395e-05	0.0415957	1	chr7:27179161-27179432	4	0.0385685	0.0890895	0.665074	1	chr7:27179161-27179432	4	0.144288	0.0503867	0.00418836	1	chr7:27179161-27179432	4	0.148871	0.0771225	0.0535671	1	chr7:27179161-27179432	4	0.110885	0.0423247	0.0087963	1	1	0
	chr7:27153580-27153944	HOXA2(-11332); HOXA3(+5452)	1stExon;5'UTR;TSS1500;TSS200	NM_030661;NM_153631;NM_153632	HOXA3	Island;N_Shore	Repressed PolyComb	0.127463	0.0304273	2.80065e-05	2.80065e-05	0.514926	++++	2.80065e-05	0.0438592	1	chr7:27153580-27153847	6	0.0293736	0.0931606	0.752533	1	chr7:27153580-27153847	6	0.154651	0.0635397	0.0149362	1	chr7:27153580-27153847	6	0.198942	0.0760248	0.00887567	1	chr7:27153580-27153847	6	0.113131	0.0428671	0.00831221	1	0	0
	chr6:32920567-32921233	ENSG00000248993(-1); HLA-DMA(-1)	1stExon;5'UTR;Body;TSS1500;TSS200	NM_006120	HLA-DMA	OpenSea	Flanking Active TSS;Active TSS;Quiescent/Low	-0.117466	0.0282311	3.17043e-05	0.000863544	0.206793	----	3.17043e-05	0.0478113	2	chr6:32920962-32921200	4	-0.110022	0.100845	0.27527	1	chr6:32920567-32920784	4	-0.10009	0.0613823	0.102976	2	chr6:32920567-32920784	4	-0.258368	0.072228	0.000347413	1	chr6:32920567-32921233	9	-0.0864843	0.0378158	0.0221964	1	0	0

## Sheet: S7
	Supplementary Table S7 Enrichment of sex-specific DNA methylation changes in different genomic features. The FDR significant individual CpGs and CpGs within FDR significant DMRs were considered jointly. A two-sided Fisher’s exact test was used to determine over- or under-representation of these significant CpGs in each type of genomic feature. Shown is the type of genomic feature (feature), p-val…
	Hyper-methylated changes in AD in female samples				hyper-methylated changes in AD in male samples				hyper-methylated changes in AD in females vs in males
	feature	p-value	OR		feature	p-value	OR		feature	p-value	OR
	Island	7.03116e-21	2.43973		Island	0.42392	1.12394		Island	5.18794e-06	2.16621
	OpenSea	1.91944e-26	0.275057		OpenSea	9.77944e-10	0.361685		OpenSea	0.239047	0.761262
	Shelf	0.0777756	0.723747		Shelf	0.487855	0.801596		Shelf	0.752934	0.903134
	Shore	0.10583	1.1941		Shore	4.3135e-09	2.31653		Shore	0.000180393	0.516141
	1stExon	1	0.970595		1stExon	0.252123	0.396216		1stExon	0.354422	2.44627
	3'UTR	0.684937	0.839103		3'UTR	0.432669	1.32229		3'UTR	0.345956	0.635224
	5'UTR	0.246303	1.179		5'UTR	7.30515e-08	2.58091		5'UTR	0.000383456	0.457606
	Body	0.00916414	1.29313		Body	4.79459e-05	0.508248		Body	1.76056e-06	2.53952
	Intergenic	4.22274e-06	0.562993		Intergenic	1.07724e-05	0.429439		Intergenic	0.28795	1.31059
	TSS1500	0.109989	1.21568		TSS1500	0.000633005	1.74117		TSS1500	0.0695548	0.698646
	TSS200	0.729047	0.938141		TSS200	0.16427	1.28294		TSS200	0.190114	0.731716
	hypo-methylated changes in AD in female samples				hypo-mehtylated changes in AD in male samples				hypo-methylated changes in AD in females vs. males
	feature	p-value	OR		feature	p-value	OR		feature	p-value	OR
	Island	7.5338e-15	0.259345		Island	0.401782	0.691219		Island	0.0225542	0.376953
	OpenSea	2.49529e-12	2.44593		OpenSea	0.0483327	1.92086		OpenSea	0.500256	1.27173
	Shelf	0.666006	0.869168		Shelf	0.589661	1.31654		Shelf	0.386358	0.661325
	Shore	0.881296	1.01724		Shore	0.0987593	0.457365		Shore	0.152487	2.21896
	1stExon	0.830815	1.05263		1stExon	0.066773	3.37993		1stExon	0.118859	0.313254
	3'UTR	0.85669	1.01495		3'UTR	0.372459	1.57452		3'UTR	0.636958	0.645753
	5'UTR	0.145055	1.31814		5'UTR	0.435656	0.444405		5'UTR	0.192886	2.95748
	Body	0.130948	1.22902		Body	0.866633	1.05036		Body	0.725952	1.16934
	Intergenic	0.0176027	0.677477		Intergenic	0.0978678	0.440605		Intergenic	0.502279	1.53576
	TSS1500	0.145508	1.25774		TSS1500	0.294088	1.45091		TSS1500	0.678748	0.867239
	TSS200	0.0322972	0.625628		TSS200	0.488286	1.33521		TSS200	0.153046	0.470173

## Sheet: S8
	Supplementary Table S8 Enrichment of sex-specific DNA methylation changes in different chromatin states. The FDR significant individual CpGs and CpGs within FDR significant DMRs were considered jointly. A two-sided Fisher’s exact test was used to determine over- or under-representation of the significant CpGs in each type of chromatin state. Shown is the type of chromatin state (Feature), p-value…
	hyper-methylated changes in AD in female samples				hyper-methylated changes in AD in male samples				hyper-methylated changes in females vs. male samples
	feature	p-value	OR		feature	p-value	OR		feature	p-value	OR
	Active TSS	0.215569	1.13216		Active TSS	2.04022e-05	1.81147		Active TSS	0.00595476	0.625568
	Bivalent Enhancer	0.00131589	3.07433		Bivalent Enhancer	0.429343	0		Bivalent Enhancer	0.0196838	Inf
	Bivalent/Poised TSS	1	0.941656		Bivalent/Poised TSS	0.0997995	0.318884		Bivalent/Poised TSS	0.162591	2.9484
	Enhancers	0.916618	0.948605		Enhancers	0.762941	0.848648		Enhancers	0.850851	1.11759
	Flanking Active TSS	2.05403e-27	4.67323		Flanking Active TSS	5.97093e-06	2.83819		Flanking Active TSS	0.0362926	1.64174
	Flanking Bivalent TSS/Enh	0.458615	0.462344		Flanking Bivalent TSS/Enh	0.0591416	2.43936		Flanking Bivalent TSS/Enh	0.0402815	0.190273
	Genic enhancers	0.0940838	1.80589		Genic enhancers	0.729685	0.460395		Genic enhancers	0.284155	3.91264
	Heterochromatin	0.281153	0		Heterochromatin	0.631192	0		Heterochromatin	NA	NA
	Quiescent/Low	1.90296e-46	0.0153561		Quiescent/Low	3.92853e-13	0.165654		Quiescent/Low	0.000393396	0.0930055
	Repressed PolyComb	9.59213e-62	8.72369		Repressed PolyComb	2.23406e-21	6.66524		Repressed PolyComb	0.18266	1.30358
	Strong transcription	0.000521995	0.355104		Strong transcription	0.0358917	0.409528		Strong transcription	0.779262	0.867618
	Transcr. at gene 5' and 3'	0.0125263	4.5731		Transcr. at gene 5' and 3'	1	0		Transcr. at gene 5' and 3'	0.309563	Inf
	Weak Repressed PolyComb	6.83835e-07	0.308824		Weak Repressed PolyComb	3.51474e-05	0.194546		Weak Repressed PolyComb	0.601313	1.58689
	Weak transcription	3.73206e-11	0.270627		Weak transcription	0.000646526	0.413035		Weak transcription	0.325975	0.65596
	ZNF genes & repeats	1	0		ZNF genes & repeats	1	0		ZNF genes & repeats	NA	NA
	hypo-methylated changes in AD in female samples				hypo-methylated changes in AD in male samples				hypo-methylated changes in female vs. male samples
	feature	p-value	OR		feature	p-value	OR		feature	p-value	OR
	Active TSS	7.24937e-19	0.174195		Active TSS	0.174944	0.579122		Active TSS	0.0135725	0.302685
	Bivalent Enhancer	1	0.989779		Bivalent Enhancer	1	0		Bivalent Enhancer	1	Inf
	Bivalent/Poised TSS	0.00162894	0		Bivalent/Poised TSS	0.631782	0		Bivalent/Poised TSS	NA	NA
	Enhancers	0.0470607	1.61936		Enhancers	0.171312	0		Enhancers	0.0532289	Inf
	Flanking Active TSS	1	0.923309		Flanking Active TSS	0.0437054	2.78675		Flanking Active TSS	0.0578781	0.333119
	Flanking Bivalent TSS/Enh	0.183943	0		Flanking Bivalent TSS/Enh	0.324929	2.59653		Flanking Bivalent TSS/Enh	0.140893	0
	Genic enhancers	0.31984	1.62537		Genic enhancers	1	0		Genic enhancers	1	Inf
	Heterochromatin	0.635146	0		Heterochromatin	1	0		Heterochromatin	NA	NA
	Quiescent/Low	0.197352	1.21135		Quiescent/Low	0.135108	0.47878		Quiescent/Low	0.0743803	2.52309
	Repressed PolyComb	0.00515124	0.195049		Repressed PolyComb	0.411712	0		Repressed PolyComb	1	Inf
	Strong transcription	0.124494	1.43566		Strong transcription	1	0.894906		Strong transcription	0.748956	1.60164
	Transcr. at gene 5' and 3'	1	0		Transcr. at gene 5' and 3'	0.0772782	12.7435		Transcr. at gene 5' and 3'	0.140893	0
	Weak Repressed PolyComb	0.00019374	1.98431		Weak Repressed PolyComb	2.9844e-05	4.83557		Weak Repressed PolyComb	0.0267447	0.411796
	Weak transcription	2.06801e-09	2.48532		Weak transcription	0.816952	1.11687		Weak transcription	0.0855363	2.21853
	ZNF genes & repeats	1	0		ZNF genes & repeats	1	0		ZNF genes & repeats	NA	NA

## Sheet: S9
	Supplementary Table S9 Enrichment of sex-specific DNA methylation changes in binding sites of transcription factors and chromatin proteins assayed by ENCODE and CODEX projects. This analysis was performed using LOLA (Locus Overlap Analysis) software. Annotations include cell type for the ChIPseq experiment (CellType), the antibody for the protein (Antibody), description, source of data (dataSourc…
	significant CpGs and DMRs identified in female samples
	collection	cellType	antibody	description	dataSource	filename	odds ratio	size	pValue	fdr
	encode_tfbs	H1-hESC	EZH2_(39875)	ChIP H1-hESC EZH2_(39875)		wgEncodeAwgTfbsBroadH1hescEzh239875UniPk.narrowPeak	3.30828	6370	3.71926e-13	5.6012e-10
	encode_tfbs	H1-hESC	SUZ12	ChIP H1-hESC SUZ12		wgEncodeAwgTfbsSydhH1hescSuz12UcdUniPk.narrowPeak	5.55501	4789	7.70812e-11	4.10128e-08
	codex	Hematopoietic Stem and Progenitor Cells	TCF7L2	Mobilised CD34+ cells isolated from the healthly peripheral blood were expanded	GSE29194	GSM722400_TCF7L2.bed	9.8919	9717	2.06022e-09	7.75672e-07
	encode_tfbs	NT2-D1	SUZ12	ChIP NT2-D1 SUZ12		wgEncodeAwgTfbsSydhNt2d1Suz12UcdUniPk.narrowPeak	3.59976	3308	5.51488e-09	1.66108e-06
	codex	Macrophage	CEBPB	Macrophages were derived from peripheral blood monocytes by incubation with huma	GSE31621	GSM785502_CEBPbeta.bed	3.34881	35161	6.32973e-09	1.7332e-06
	encode_tfbs	NH-A	EZH2_(39875)	ChIP NH-A EZH2_(39875)		wgEncodeAwgTfbsBroadNhaEzh239875UniPk.narrowPeak	2.64595	6493	4.71651e-08	1.18384e-05
	codex	Macrophage	SPI1	Macrophages were derived from peripheral blood monocytes by incubation with huma	GSE31621	GSM785501_PU1.bed	3.18317	26490	1.23885e-06	0.000233214
	encode_tfbs	H1-hESC	CtBP2	ChIP H1-hESC CtBP2		wgEncodeAwgTfbsSydhH1hescCtbp2UcdUniPk.narrowPeak	2.31544	7089	3.94672e-06	0.000625658
	encode_tfbs	NHDF-Ad	EZH2_(39875)	ChIP NHDF-Ad EZH2_(39875)		wgEncodeAwgTfbsBroadNhdfadEzh239875UniPk.narrowPeak	2.20164	5739	5.99402e-05	0.00668666
	significant CpGs and DMRs identified in male samples
	collection	cellType	antibody	description	dataSource	filename	odds ratio	size	pValue	fdr
	encode_tfbs	H1-hESC	EZH2_(39875)	ChIP H1-hESC EZH2_(39875)		wgEncodeAwgTfbsBroadH1hescEzh239875UniPk.narrowPeak	4.30766	6370	4.71623e-06	0.00284106
	encode_tfbs	H1-hESC	SUZ12	ChIP H1-hESC SUZ12		wgEncodeAwgTfbsSydhH1hescSuz12UcdUniPk.narrowPeak	8.33955	4789	1.02622e-05	0.00515162
	encode_tfbs	NT2-D1	SUZ12	ChIP NT2-D1 SUZ12		wgEncodeAwgTfbsSydhNt2d1Suz12UcdUniPk.narrowPeak	5.26153	3308	4.50675e-05	0.0150826
	encode_tfbs	H1-hESC	MafK_(ab50322)	ChIP H1-hESC MafK_(ab50322)		wgEncodeAwgTfbsSydhH1hescMafkIggrabUniPk.narrowPeak	9.01968	11425	8.1591e-05	0.0207167

## Sheet: S10
	Supplementary Table S10 Results of Gene Set Enrichement analysis of sex-specific CpGs and DMRs in female and males. Shown are GO Biological Process terms with nominal p-value less than 0.001 (NOM p-val = 0). The results include GO term (NAME), number of genes for the gene set (SIZE), enrichment score (ES), normalized enrichment score (NES), Core enrichment genes, nominal P-value (NOM p-val), and …
	GO biological process terms enriched with significant methylation changes in female samples								GO biological process terms enriched with significant methylation changes in male samples
	NAME	SIZE	ES	NES	Core Enrichment Genes	NOM p-val	FDR q-val		NAME	SIZE	ES	NES	Core Enrichment Genes	NOM p-val	FDR q-val
	INTEGRIN_ACTIVATION	24	0.629066	2.10543	CX3CL1;MZB1;FN1;FERMT3;PLEK;RASIP1;SKAP1;P2RY12	0	0.0952817		REGULATION_OF_T_CELL_ACTIVATION_VIA_T_CELL_RECEPTOR_CONTACT_WITH_ANTIGEN_BOUND_TO_MHC_MOLECULE_ON_ANTIGEN_PRESENTING_CELL	6	0.850355	1.86877	LGALS3;HAVCR2;LILRB1	0	0.59809
	RESPONSE_TO_PLATELET_DERIVED_GROWTH_FACTOR	19	0.669435	2.11575	PDGFRB;ATP7A;PDGFD;CBL;PTN;RDX;CCNA2;SYAP1;HYAL1;FER	0	0.106677		REGULATION_OF_SYSTEMIC_ARTERIAL_BLOOD_PRESSURE_BY_CIRCULATORY_RENIN_ANGIOTENSIN	18	0.638211	1.96395	ACE;REN;GJA5;CPA3;ATP6AP2;CTSZ	0	0.611095
	I_KAPPAB_PHOSPHORYLATION	19	0.657149	2.08063	CX3CL1;IKBKB;TLR4;CX3CR1;ERC1;IKBKE	0	0.113323		NEGATIVE_REGULATION_OF_REACTIVE_OXYGEN_SPECIES_BIOSYNTHETIC_PROCESS	29	0.500963	1.74518	ABCD1;ROCK2;TSPO;ACP5;CFLAR;SLC18A2;RGN;PTGIS	0	0.611528
	NEGATIVE_REGULATION_OF_INTERLEUKIN_8_PRODUCTION	18	0.681257	2.1328	BPI;TMSB4X;PTPN22;BCL3;ANXA4;ARRB1;IL10;ELANE;TLR6;SSC5D	0	0.121343		COMPLEMENT_ACTIVATION	68	0.412489	1.74055	C4A;C4B;CPN1;CR1L;CFP;CR1;C1QA;CD19;CPN2;MASP1;COLEC10;C5AR2;C1QC;PHB;C1RL;CFHR5;CR2;C1QB;C1S	0	0.626181
	POSITIVE_REGULATION_OF_MACROPHAGE_MIGRATION	25	0.610894	2.04785	CX3CL1;CCL3;CSF1R;CX3CR1;C3AR1;CXCL17;TRPV4;P2RY12;TREM2	0	0.145879		RESPONSE_TO_ANGIOTENSIN	26	0.516584	1.74594	PRKCD;ROCK2;NFE2L2;NFKB1;BRIP1;AGTR1;IQGAP1;CA2;CYBA;SRC;PTGS2	0	0.63615
	TOLL_LIKE_RECEPTOR_SIGNALING_PATHWAY	142	0.416019	2.03087	WDFY1;IKBKB;NR1D1;IKBKG;LILRA4;TLR8;SCIMP;LGMN;TLR4;S100A1;IRAK3;IRF7;S100A8;UBQLN1;PJA2;PTPN22;SARM1;RSAD2;IKBKE;S100A9;TNIP3;LBP;BCL10;RPS6KA3;FGA;CD300A;DDX3X;FADD;LRRC14;FLOT1;LRRC19;LTF;PIK3R4;MFHAS1;IRAK1;IRAK2	0	0.160613		CELL_REDOX_HOMEOSTASIS	55	0.422521	1.72089	LPO;MPO;SLC11A1;TMX4;NCF2;GLRX;PDIA3;NFE2L2;NOS3;TMX1;TXNRD1;NME8	0	0.648611
	NEGATIVE_REGULATION_OF_TUMOR_NECROSIS_FACTOR_SUPERFAMILY_CYTOKINE_PRODUCTION	57	0.480078	2.00659	CX3CL1;BPI;LILRA4;GPR18;CLEC4A;TLR4;ACP5;IRAK3;PTPN22;BCL3;FOXP3;LBP;TREM2;LILRB1;LTF;AKAP8;CIDEA;HAVCR2;IL10;GPNMB;ARG2;PTPN6;GSTP1;LGALS9;GHSR;GAS6	0	0.189818		PROTEIN_DEMETHYLATION	28	0.525691	1.83233	KDM2A;PHF2;KDM6A;KDM5C;HSF4;KDM2B;KDM5B;HR;KDM4B;PHF8;KDM3B	0	0.677046
	REGULATION_OF_SYNCYTIUM_FORMATION_BY_PLASMA_MEMBRANE_FUSION	28	0.562828	1.94401	CXCL10;MYF6;MYF5;GDF15;FLT3LG;TREM2;FLOT1;TYROBP;EHD2;ADAM9;CXCL9;CAPN2	0	0.197529		IMMUNE_RESPONSE_INHIBITING_CELL_SURFACE_RECEPTOR_SIGNALING_PATHWAY	6	0.817243	1.78109	CLEC12B;LILRB1;KIR2DL1;LYN	0	0.701581
	RESPONSE_TO_VITAMIN_A	19	0.62039	1.94487	PPARD;TSHB;ARG1;SLC34A1;DNMT3B;TYMS	0	0.207657		DICARBOXYLIC_ACID_CATABOLIC_PROCESS	17	0.69463	2.05181	GAD2;ADHFE1;DDO;QPRT;GOT1;GLUL;GLUD2	0	0.757122
	POSITIVE_REGULATION_OF_AXON_EXTENSION	42	0.509273	1.93089	RUFY3;NTRK3;FN1;LIMK1;NDEL1;GDI1;CDKL5;VEGFA;L1CAM;TNFRSF12A;ZFYVE27;CDH4;ADNP;TRPC5;PAK1;POU4F2;ISLR2	0	0.20769		GLUTAMINE_FAMILY_AMINO_ACID_METABOLIC_PROCESS	70	0.389248	1.65694	GAD2;ADHFE1;OAT;ATCAY;UROC1;AMDHD1;MECP2;CTPS2;NOS3;SLC25A12;GOT1;SLC7A7;ASRGL1;HAL;PPAT;GLUL;GLUD2;GLYATL1;ARG1	0	0.775279
	CD8_POSITIVE_ALPHA_BETA_T_CELL_ACTIVATION	24	0.596205	1.98125	NCKAP1L;GPR18;CLEC4A;BCL2;PTPN22;SATB1;CBFB;PSMB11;TOX;LILRB1	0	0.210782		PROTEIN_STABILIZATION	172	0.328374	1.62175	PRKCD;TAF9B;BAG1;USP27X;PHB2;CCT4;CREB1;PYHIN1;CCT3;GOLGA7;HSP90AB1;PEX6;MUL1;MDM4;CPN2;SYVN1;GRN;ANK2;GTSE1;PHB;TCP1;CDC37L1;TMEM88;RPL23;MTMR9;CDC37;LAMP2;AFM;TAF1;BAG6;SUMO1;STXBP1;APOA2;RPL5;TBL1X;USP2;HYPK;HCFC1;CRTAP;RTN4;SMAD7;USP19;PER3;WDR81;DNLZ;FLNA;PIM2	0	0.778773
	INTERFERON_ALPHA_PRODUCTION	26	0.556619	1.89997	LILRA4;TLR8;TLR4;IRF7;AZI2;DDX3X;TREX1;IRF5;HAVCR2;DDX58;IL10;DHX9	0	0.214662		NEGATIVE_REGULATION_OF_DEFENSE_RESPONSE	199	0.301914	1.51928	PRKCD;CLEC12B;PPARA;TNFAIP6;IL22RA2;SIGLEC10;NMI;IRAK3;ABCD1;CRK;FOXF1;DHX58;IFI16;CNR2;MFHAS1;MICB;HAVCR2;ACP5;KLF4;LILRB1;CR1;MUL1;HLA-B;NFKB1;CST7;GRN;FOXP3;PSMA1;CUEDC2;APOE;PTGIS;SERPINB4;RNF26;HTRA1;ADIPOQ;PPARD;NPY5R;NR1D1;TNFRSF1B;NLRP3;CCK;PYCARD;ARG1;ETS1;PTPN2;MAPKBP1;NLRP6;MEFV;GPR31;HGF;CDH5;TSPAN6;SLAMF8;FAM3A;SERPINF1;CD200R1;SHARPIN	0	0.803306
	NUCLEAR_PORE_ORGANIZATION	14	0.662654	1.91626	NUP93;TMEM170A;NDC1;NUP153	0	0.216761		NEGATIVE_REGULATION_OF_IMMUNE_EFFECTOR_PROCESS	116	0.334349	1.56995	CLEC12B;ANXA1;PTPN6;LGALS3;IRAK3;CRK;FOXF1;DHX58;ZPBP2;MICB;TGFB3;HAVCR2;LILRB1;CR1;MUL1;HLA-B;CD22;GRN;FOXP3;CUEDC2;SERPINB4;RNF26;HTRA1;TMBIM6;APOA2;TNFSF4;IL13RA2;ARG1;SMAD7;TGFB2;JAK3;C4BPB;TSPAN6;SLAMF8;IL33;PGLYRP2;APPL1	0	0.854447
	NEUTROPHIL_MIGRATION	113	0.403575	1.90161	CXCL10;CX3CL1;CCL3;XG;NCKAP1L;PDE4B;PRTN3;FCER1G;CKLF;VAV1;SLAMF8;CCL22;CD74;S100A8;FUT7;C3AR1;CCL24;CCL26;S100A12;S100A9;CCR7;LBP;SYK;CD99L2;CCL16;CXCR1;CCL25;C5AR1;LGALS3;CXADR;XCL2;MPP1;MOSPD2;RAC1	0	0.217927		GLUTAMATE_CATABOLIC_PROCESS	8	0.821234	1.97652	GAD2;ADHFE1;GOT1;GLUL;GLUD2	0	1
	POSITIVE_REGULATION_OF_LEUKOCYTE_MIGRATION	136	0.398362	1.94544	CXCL10;CX3CL1;CCL3;XG;NCKAP1L;CSF1R;LGMN;AIF1;CD74;CCR1;CX3CR1;ICAM1;FUT7;WNK1;C3AR1;CCL24;ADAM17;CXCL17;PDGFD;SPN;TRPV4;CCR7;LBP;P2RY12;CD99L2;PGF;VEGFA;TREM2;FADD;TNFRSF18;PTN;ADAM10;STK39;WNT5A;C5AR1;LGALS3;JAM2;TNFRSF14;XCL2;MOSPD2;RAC1;IL12A;MCU;APP;ITGA4;ADAM8;CCR6;ELANE;CXCL13;SERPINE1;SWAP70;MMP14;LGALS9;CALR;TNFSF14;ANO6;OXSR1;GAS6	0	0.219468
	MACROPHAGE_DIFFERENTIATION	45	0.502778	1.96959	CD4;CSF1R;PRKCA;LIF;SPI1;CEBPE;NKX2-3;HLA-DRB1;GAB3;NRROS;VEGFA;HCLS1;FADD;BMP4;C1QC	0	0.221812
	LYMPH_NODE_DEVELOPMENT	17	0.625015	1.94915	SPNS2;NKX2-3;RC3H1;LTB;FADD;TOX	0	0.224358		overlap of GO terms with nominal P-value < 0.001 in females and males
	MICROGLIAL_CELL_MIGRATION	8	0.828198	1.98478	CX3CL1;CCL3;CX3CR1;P2RY12;TREM2	0	0.225004
	REGULATION_OF_TOLL_LIKE_RECEPTOR_SIGNALING_PATHWAY	65	0.457003	1.90209	WDFY1;NR1D1;LILRA4;TLR4;IRAK3;IRF7;UBQLN1;PJA2;PTPN22;SARM1;RSAD2;LBP;CD300A;DDX3X;LRRC14;FLOT1;LTF;MFHAS1	0	0.225832
	LEUKOCYTE_MIGRATION_INVOLVED_IN_INFLAMMATORY_RESPONSE	16	0.710023	2.13661	CX3CL1;FFAR2;SLAMF8;S100A8;FUT7;S100A9;LBP;PTN;ALOX5;ADAM8;CCR6;ELANE	0	0.226118
	CELL_JUNCTION_DISASSEMBLY	19	0.588001	1.90265	CX3CL1;CX3CR1;C1QB;TGFBR1;TREM2;SNAI2;C1QC;TGFB3;C3;C1QA;MAP4K4	0	0.2337
	LYMPHOCYTE_MIGRATION	113	0.428046	1.95109	CXCL10;CX3CL1;CCL3;GCSAML;C10orf99;XG;AIF1;STK10;CKLF;SPNS2;MYO1G;CCL22;ICAM1;FUT7;WNK1;CCL24;CCL26;ADAM17;MSMP;SPN;CCR7;MSN;CD99L2;CCL16;FADD;CRK;ADAM10;ITGB7;CCL25;STK39;WNT5A;CXCR3;JAM2;TNFRSF14;XCL2;RET;APP;TBX21;SLC8B1;ITGA4;WASL;ADAM8;CCR6;CCL17;PADI2;CXCL13	0	0.236531
	MYD88_INDEPENDENT_TOLL_LIKE_RECEPTOR_SIGNALING_PATHWAY	34	0.517797	1.88399	IKBKB;IKBKG;TLR4;IRF7;SARM1;IKBKE;TNIP3;FADD	0	0.239357
	REGULATION_OF_MYOBLAST_FUSION	20	0.597735	1.87537	CXCL10;MYF6;MYF5;GDF15;FLT3LG;FLOT1;EHD2;CXCL9;CAPN2;TNFSF14	0	0.239798
	GRANULOCYTE_MIGRATION	139	0.386722	1.87808	CXCL10;CX3CL1;CCL3;XG;NCKAP1L;CSF1R;PDE4B;PRTN3;FCER1G;CKLF;VAV1;IL17RC;SLAMF8;CCL22;CD74;S100A8;FUT7;C3AR1;CCL24;CCL26;CXCL17;S100A12;TRPV4;S100A9;CCR7;LBP;SYK;CD99L2;CD300A;CCL16;CXCR1;CCL25;IL17RA;C5AR1;LGALS3;CXADR;XCL2;MPP1;MOSPD2;RAC1	0	0.248172

[truncated: 9 more sheets: S11, S12, S13, S14, S15, S16, S17, S18, S19]
